# Supplementary material for: Identification and characterization of rye genes not expressed in allohexaploid triticale
Source: BMC Genomics. 2015 Apr 10;16(1):281. doi: 10.1186/s12864-015-1480-x (PMC4396786; doi:10.1186/s12864-015-1480-x)
Supplement: Additional file 1: Table S1. — Primers used to study the presence or absence of rye genes from R genome in triticale. [file 12864_2015_1480_MOESM1_ESM.xlsx]

## Sheet: Sheet1
Additional file 1
Table S1. Primers used to study the deletion of rye genes from the R genome in triticale.
Rye ID	Tissue			Forward Primer			Reverse Primer
R8	stem		5′ AGAATGGATGCTCTTACTTGTCAACC 3′		5′ TTACAAACCCAGAATTAATGTGATCTC 3′
R9	stem		5′ CTCATGTGATGTGGTGTCTGCCAACCA 3′		5′ TAGTCTCCAAACGTCACTACCCACCCA 3′
R11	stem		5′ CAACATGGAAGATGCTGTGGACT 3′		5′ TTGTTCGGTGCTTCGATCTTGTC 3′
R15	stem		5′ ATCACTGTCGAGCCGCCGGTAT 3′		5′ TAGTACTCCTTAATTACTCTGAATCGTGGA 3′
R16	stem		5′ CGTACGCAACACAAAGCATATGAA 3′		5′ GACTAGCTTGTCATGGTTCAAATCA 3′
R29	root		5′ TCCTATGTGCTGGCGGACGAG 3′		5′ CGTCGGCACACGTAACACAGAAATTG 3′
R32	root		5′ CAGCAAGACCCTCAACGCGCT 3′		5′ TGGGATGGATGAGTAGAGTAGGCAG 3′
R40	anther		5′ CGCGCTTGGTTATGCGACTT 3′		5′ GGCCATATAACAAGTCTGCTTTAAGTTT 3′
R41	anther		5′ TTGGTTGGACACTGGCACACGAAGC 3′		5′ GAGTACGTACAGGAGCATGTCAAGCCAA 3′
R43	anther		5′ CGGGACGGATGGCTCTGAATAT 3′		5′ CGTTCATGAAGGAACTACGAACATGAT 3′
