# Supplementary material for: Identification and characterization of rye genes not expressed in allohexaploid triticale
Source: BMC Genomics. 2015 Apr 10;16(1):281. doi: 10.1186/s12864-015-1480-x (PMC4396786; doi:10.1186/s12864-015-1480-x)
Supplement: Additional file 3: Table S3. — Annotation of rye genes silenced in triticale. [file 12864_2015_1480_MOESM3_ESM.xlsx]

## Sheet: Sheet1
Additional file 4
Table S3. Annotation of rye genes not expressed in triticale.a
						Expression in Rye
Rye ID	Contig ID	Sequence Description	No.b Hits	Minc E-value	Mean Similarity	Tissues	Reads	RPKMd
R1	ContigMNoTE31637	Disease resistance protein RPP13	100	2.39e-92	0.7788	Stem	44	48.6
R2	ContigMNoTE1532	Monothiol glutaredoxin- chloroplastic	1	1.46e-13	0.74	Stem	98	39.4
R3	ContigMNoTE446	vacuolar-processing enzyme	100	4.35e-53	0.6262	Stem	127	38.2
R4	NoContigMNoTE1000	Hypothetical protein	1	2.27e-17	0.54	Stem	96	34.7
R5	GD9RD5W01B474A_Under90	ULP1 protease C-terminal catalytic domain containing protein	22	1.97e-18	0.4868	Stem	21	25.5
R6	ContigMNoTE12835	Na+ H+ antiporter	36	2.52e-24	0.6236	Stem	27	23.7
R7	ContigMNoTE27920	Coatomer subunit delta	13	2.69e-13	0.8462	Stem	19	21.7
R8	ContigMNoTE1541	Disease resistance protein RPM1	100	0	0.6127	Stem	54	21.7
R9	ContigMNoTE9290	U3 small nucleolar RNA-associated protein 18-like	77	1.79e-93	0.4681	Stem	28	20.7
R10	ContigMNoTE7690	SKP1-like protein 1A	100	1.2e-163	0.7212	Stem	30	20.5
R11	ContigMNoTE19616	Disease resistance protein RPP13	100	2.8e-107	0.7074	Stem	16	19.1
R12	ContigMNoTE8398	Hypothetical protein	3	2.83e-15	0.52	Stem	26	18.4
R13	mergeContigMNoTE6789_pf1167_pt0	Hypothetical protein	1	1.3e-16	0.75	Stem	46	17.7
R14	ContigMNoTE9903	Protein far1-related sequence 5	16	3.12e-23	0.5981	Stem	24	17.3
R15	ContigMNoTE5271	Protein	100	0	0.5356	Stem	29	17.1
R16	ContigMNoTE16760	Fact complex subunit SPT16	100	4.3e-129	0.6229	Stem	16	16.8
R17	ContigMNoTE19203	Predicted protein	2	5.99e-17	0.63	Stem	18	14.3
R18	ContigMNoTE21469	MDR-like ABC transporter	14	1.94e-17	0.9443	Stem	14	14.2
R19	ContigMNoTE3513	Disease resistance protein RGA1	100	4.5e-155	0.632	Stem	27	14
R20	ContigMNoTE19873	Powdery mildew resistance protein PM3 variant	100	9.79e-92	0.4844	Stem	15	13.9
R21	ContigMNoTE14109	Malonyl-coenzyme A:anthocyanin 3-o-glucoside-6 -o-malonyltransferase	7	2.78e-29	0.6171	Stem	17	13.7
R22	mergeContigMNoTE18577_pf0_pt1105	Hypothetical protein	7	1.43e-41	0.5757	Stem	15	12.4
R23	ContigMNoTE4929	DNA excision repair protein ERCC-6-like	100	1.5e-103	0.5359	Stem	21	12.1
R24	ContigMNoTE9632	Hypothetical protein	5	2.96e-15	0.844	Stem	15	10.6
R25	CL1711Contig1_Under90	Protein far1-related sequence 5-like	100	0	0.5394	Stem	16	8.8
R26	ContigMNoTE12311	CCR4-not transcription complex subunit 1-like	2	1.57e-23	0.66	Stem	10	8.6
R27	ContigMNoTE8397	Protein	100	0	0.4725	Stem	11	7.5
R28	NoContigMNoTE6421	Hypothetical protein	6	6.95e-23	0.7183	Anther and stem	17 and 13	15.1 and 8.3
R29	ContigMNoTE9566	Anthranilate n-benzoyltransferase protein 1-like	100	0	0.5905	Root	26	84
R30	ContigMNoTE14440	Protein	100	6.68e-59	0.6094	Root	17	69.2
R31	CL1250Contig1_TC369488	Chitinase	100	1.8e-103	0.825	Root	14	68
R32	ContigMNoTE16436	Jasmonate-induced protein	100	2.54e-65	0.5075	Root	15	66.9
R33	ContigMNoTE13655	Lecithin-cholesterol acyltransferase	100	1.3e-172	0.6018	Root	13	51
R34	ContigMNoTE12647	Esterase	100	0	0.6574	Root	12	44.9
R35	ContigMNoTE5851	Hypothetical protein	1	3.98e-16	0.62	Root	19	42.5
R36	ContigMNoTE5472	Hypothetical protein	2	3.2e-54	0.565	Root	16	41.2
R37	ContigMNoTE9089	Cytochrome P450	100	0	0.6591	Root	11	34.7
R38	ContigMNoTE1128	Fusion protein	18	0	0.6222	Root	13	20.8
R39	ContigMNoTE6779	Hypothetical protein	1	9.51e-67	0.49	Anther	364	316.4
R40	ContigMNoTE13257	AF111710_1 DNAJ-like protein	13	8.86e-87	0.5962	Anther	180	225.3
R41	ContigMNoTE12072	F-box domain containing protein	76	1.17e-96	0.4496	Anther	154	182.2
R42	ContigMNoTE7032	Hypothetical protein	25	0	0.516	Anther	104	96
R43	ContigMNoTE23085	F-box domain containing protein	43	1.7e-86	0.533	Anther	62	84.7
R44	ContigMNoTE2088	Hypothetical protein	7	3.35e-20	0.5429	Anther	80	49
R45	NoContigMNoTE9315	Hypothetical protein	1	2.33e-70	0.8	Anther	42	43.5
R46	ContigMNoTE16209	Retrotransposon unclassified	84	2.92e-42	0.5408	Anther	29	41.6
R47	ContigMNoTE20990	ENT-copalyl diphosphate synthase chloroplastic	13	3.85e-27	0.8531	Anther	27	41.1
R48	ContigMNoTE15859	Protein	100	1.33e-77	0.6174	Anther	25	35.3
R49	ContigMNoTE13263	60s ribosomal protein l7	7	1.86e-13	0.6343	Anther	24	30
R50	ContigMNoTE10711	AC098566_17 4 protein	10	7.49e-30	0.589	Anther	22	24.4
R51	ContigS20	U-box domain-containing protein 35-like	100	2.44e-42	0.5816	Anther	15	17.6
R52	ContigMM200	Protein	100	2.79e-43	0.6457	Anther	12	17.6
R53	NoContigMNoTE6683	Two-component response regulator ARR11	4	2.02e-82	0.68	Anther	16	14.5
R54	mergeContigMNoTE8707_pf518_pt0	Cysteine proteinase RD21a-like	11	1.41e-12	0.9336	Anther	18	14
R55	ContigMNoTE11432	F-box domain containing protein	42	7.97e-20	0.549	Anther	12	13.8
R56	ContigMNoTE13278	Os10g0520400	18	1e-106	0.5867	Anther	11	13.8
R57	CL1360Contig1_Under90	protein far1-related sequence 5	25	8.57e-35	0.6664	Anther	13	13.8
R58	ContigMNoTE8766	UPF0481 protein at3g47200-like	100	3.4e-147	0.6089	Anther	13	13.1
R59	NomergeContigMNoTE25824_pf0_pt813	Hypothetical protein	1	2.15e-11	0.81	Anther	10	12.9
R60	ContigMNoTE14425	Horma domain-containing protein	65	1.01e-57	0.6422	Anther	10	10.5
a Annotation based on BLAST2GO with minimum E value of e-10 and a maximum of 100 hits
b Number of hits using a maximum of 100 hits as a threshold
c Minimum
d Reads Per Kilobase per Million
