# Supplementary material for: Identification and characterization of rye genes not expressed in allohexaploid triticale
Source: BMC Genomics. 2015 Apr 10;16(1):281. doi: 10.1186/s12864-015-1480-x (PMC4396786; doi:10.1186/s12864-015-1480-x)
Supplement: Additional file 4: Table S4. — Rye silenced genes in triticale that did not have any similar match to GenBank NR database based on BLAST2GO with minimum E-value of e-10. [file 12864_2015_1480_MOESM4_ESM.xlsx]

## Sheet: Sheet1
Additional file 5
Table S4. Rye genes not expressed in triticale with no similar match to
GenBank NR database based on BLAST2GO with minimum E-value of e-10.
Rye ID	Contig ID	Sequence Length	Tissues	Reads	RPKMa
R61	NoContigMNoTE18372	1116	Stem and anther	11 and 35	12.4 and 55.3
R62	NoContigMNoTE8575	1765	Stem	56	40.1
R63	ContigMNoTE13351	1403	Stem	28	25.2
R64	NoContigMNoTE19542	1340	Stem	25	23.6
R65	NoContigMNoTE14500	1329	Stem	22	20.9
R66	NomergeContigMNoTE5774_pf507_pt0	2574	Stem	42	20.6
R67	ContigMNoTE18890	1090	Stem	17	19.7
R68	NoContigMNoTE12664	1449	Stem	22	19.2
R69	ContigMNoTE3971	2349	Stem	31	16.7
R70	ContigMM588	2069	Stem	26	15.9
R71	NoContigMNoTE8508	1771	Stem	20	14.3
R72	NoContigMNoTE18365	1370	Stem	15	13.8
R73	NoContigMNoTE16528	1551	Stem	16	13
R74	NoContigMNoTE20724	1004	Stem	10	12.6
R75	NoContigMNoTE11284	1635	Stem	16	12.4
R76	NoContigMNoTE29025	1350	Stem	13	12.2
R77	NoContigMNoTE15047	1678	Stem	16	12
R78	NoContigMNoTE12633	1452	Stem	13	11.3
R79	ContigMNoTE19363	1723	Stem	15	11
R80	ContigMM541	1171	Stem	10	10.8
R81	NoContigMNoTE16858	1194	Stem	10	10.6
R82	NoContigMNoTE14286	1480	Stem	12	10.2
R83	NoContigMNoTE15832	1249	Stem	10	10.1
R84	NoContigMNoTE11689	1517	Stem	12	10
R85	NoContigMNoTE6718	1947	Stem	15	9.7
R86	ContigMM275	1473	Stem	11	9.4
R87	NoContigMNoTE17971	1349	Stem	10	9.4
R88	ContigMNoTE12725	1445	Stem	10	8.7
R89	ContigMM337	1601	Stem	11	8.7
R90	ContigMNoTE5954	2045	Stem	12	7.4
R91	NoContigMNoTE13829	1689	Stem and root	10 and 18	7.5 and 57.9
R92	NoContigMNoTE1420	3213	Anther	174	270.6
R93	NoContigMNoTE2510	2723	Anther	165	266.3
R94	NoContigMNoTE3709	2400	Anther	334	245.5
R95	NoContigMNoTE7525	2104	Anther	106	164.4
R96	NoCL1Contig1109_TC405011	1873	Anther	144	93.3
R97	ContigMM498	1817	Anther	66	75.5
R98	NoContigMNoTE11357	1541	Anther	73	70.9
R99	NomergeContigMNoTE16868_pf0_pt1192	1532	Anther	36	54.9
R100	NoContigMNoTE17344	1487	Anther	31	54.5
R101	NoContigMNoTE18173	1333	Anther	60	50.3
R102	ContigMNoTE16232	1227	Anther	90	49.4
R103	ContigMNoTE17572	1157	Anther	30	48.9
R104	NoContigMNoTE19854	1137	Anther	27	38.8
R105	NoContigMNoTE19030	1134	Anther	36	33.9
R106	ContigMNoTE18823	1093	Anther	16	27.7
R107	NoContigMNoTE20501	1083	Anther	22	26.1
R108	NoContigMNoTE19143	1078	Anther	15	25.9
R109	NoContigMNoTE22310	1043	Anther	15	25.4
R110	NoContigMNoTE23107	1022	Anther	15	19.8
R111	NoContigMNoTE20425	1017	Anther	15	17.3
R112	NoContigMNoTE20726	1004	Anther	10	16.4
a Reads Per Kilobase per Million
