# Supplementary material for: Identification and characterization of rye genes not expressed in allohexaploid triticale
Source: BMC Genomics. 2015 Apr 10;16(1):281. doi: 10.1186/s12864-015-1480-x (PMC4396786; doi:10.1186/s12864-015-1480-x)
Supplement: Additional file 5: Table S5. — Percent identity of silenced rye genes with IWGSC Triticum genomic seq. [file 12864_2015_1480_MOESM5_ESM.xlsx]

## Sheet: Sheet1
Additional File 6
Table S5. The percent identity of rye genes not expressed in triticale with highest scoring hits in the T. aestvium A and B genome IWGSC sequences.
Query		Hit in IWGSC (A genome)				Hit in IWGSC (B genome)			Maximum
									% identity in
Rye ID	Rye silenced genes in triticale	Genome A	Contig ID	% Identity		Genome B	Contig ID	% Identity	A or B genome
R103	ContigMNoTE17572	A	4180399	95.029		B	3144835	84.359	95.029
R37	ContigMNoTE9089	A	6005686	93.875		B	7004512	94.3542	94.3542
R40	ContigMNoTE13257	A	4558188	94.1176		B	6733609	74.1935	94.1176
R14	ContigMNoTE9903	.	.	.		B	10912257	93.5484	93.5484
R87	NoContigMNoTE17971	A	6406466	93.4025		.	.	.	93.4025
R47	ContigMNoTE20990	A	4557653	93.0464		B	6740037	81.407	93.0464
R75	NoContigMNoTE11284	A	4371762	92.4658		.	.	.	92.4658
R109	NoContigMNoTE22310	A	3408707	92.4342		B	10623432	91.1475	92.4342
R34	ContigMNoTE12647	.	.	.		B	2292527	92.3333	92.3333
R50	ContigMNoTE10711	A	4554278	81.2977		B	6489608	92.1241	92.1241
R80	ContigMM541	A	4482023	91.7517		B	1295072	78.2609	91.7517
R69	ContigMNoTE3971	A	1314092	91.6084		B	3915874	84.1667	91.6084
R33	ContigMNoTE13655	A	4384756	91.5663		.	.	.	91.5663
R106	ContigMNoTE18823	A	4180399	91.5055		.	.	.	91.5055
R53	NoContigMNoTE6683	A	4377969	83.8057		B	2950024	89.697	89.697
R52	ContigMM200	A	1507015	89.3373		.	.	.	89.3373
R68	NoContigMNoTE12664	A	3495600	89.1369		.	.	.	89.1369
R26	ContigMNoTE12311	A	4253502	86		B	6686934	89.0625	89.0625
R88	ContigMNoTE12725	.	.	.		B	8038149	88.9435	88.9435
R42	ContigMNoTE7032	.	.	.		B	10867584	88.764	88.764
R27	ContigMNoTE8397	A	2808594	88.4615		B	10917618	83.9002	88.4615
R11	ContigMNoTE19616	A	4560777	88.1188		B	6731992	81.0606	88.1188
R111	NoContigMNoTE20425	A	6419311	88.0131		B	8033986	87.8713	88.0131
R22	mergeContigMNoTE18577_pf0_pt1105	A	6011322	85.9259		B	7036914	87.4074	87.4074
R19	ContigMNoTE3513	A	3975375	73.7742		B	3429689	87.3483	87.3483
R20	ContigMNoTE19873	.	.	.		B	3478741	87.0959	87.0959
R102	ContigMNoTE16232	.	.	.		B	10661817	86.8438	86.8438
R78	NoContigMNoTE12633	A	4288213	73.0642		B	10562796	85.1064	85.1064
R35	ContigMNoTE5851	.	.	.		B	10862155	84.9673	84.9673
R28	NoContigMNoTE6421	A	7130705	84.8636		B	4957931	75.8095	84.8636
R5	GD9RD5W01B474A_Under90	.	.	.		B	7003832	84.5528	84.5528
R3	ContigMNoTE446	A	4447452	84.4828		B	10457438	84.2581	84.4828
R18	ContigMNoTE21469	A	2706001	84.4646		.	.	.	84.4646
R100	NoContigMNoTE17344	.	.	.		B	6644858	84.3318	84.3318
R55	ContigMNoTE11432	A	6434559	82.7044		B	8091493	84.2767	84.2767
R79	ContigMNoTE19363	.	.	.		B	1372344	84.1128	84.1128
R70	ContigMM588	.	.	.		B	3429689	83.646	83.646
R2	ContigMNoTE1532	A	1517991	83.2817		B	10892062	76.4286	83.2817
R67	ContigMNoTE18890	.	.	.		B	901182	82.9851	82.9851
R86	ContigMM275	A	2748497	82.9517		.	.	.	82.9517
R107	NoContigMNoTE20501	A	4444186	82.6722		.	.	.	82.6722
R89	ContigMM337	A	5206967	82.3529		B	7947849	79.0055	82.3529
R24	ContigMNoTE9632	.	.	.		B	10627325	82.2811	82.2811
R56	ContigMNoTE13278	A	3882715	67.5926		B	3479147	82.0872	82.0872
R63	ContigMNoTE13351	A	4089161	81.5873		B	6731189	78.481	81.5873
R77	NoContigMNoTE15047	A	7170166	81.383		.	.	.	81.383
R84	NoContigMNoTE11689	A	4463637	79.668		B	6724149	80.8411	80.8411
R105	NoContigMNoTE19030	A	1950185	80.7432		.	.	.	80.7432
R72	NoContigMNoTE18365	.	.	.		B	7042483	80.4762	80.4762
R110	NoContigMNoTE23107	.	.	.		B	3886774	80.3828	80.3828
R99	NomergeContigMNoTE16868_pf0_pt1192	A	4748871	80.2372		.	.	.	80.2372
R90	ContigMNoTE5954	A	4433178	72.0482		B	3017514	80.083	80.083
R71	NoContigMNoTE8508	A	1539021	72.7273		B	2271601	79.8165	79.8165
R73	NoContigMNoTE16528	A	7044321	76.0563		B	4903372	79.7203	79.7203
R17	ContigMNoTE19203	.	.	.		B	3000895	78.9179	78.9179
R64	NoContigMNoTE19542	.	.	.		B	10674114	78.8136	78.8136
R45	NoContigMNoTE9315	.	.	.		B	3920260	78.7115	78.7115
R46	ContigMNoTE16209	A	4246390	68.0488		B	6748679	78.3951	78.3951
R15	ContigMNoTE5271	.	.	.		B	6747282	77.7385	77.7385
R66	NomergeContigMNoTE5774_pf507	A	7088041	76.2821		B	6966766	76.9231	76.9231
R7	ContigMNoTE27920	.	.	.		B	6736309	76.6571	76.6571
R95	NoContigMNoTE7525	A	3181030	76.6537		B	4958088	72.5806	76.6537
R21	ContigMNoTE14109	A	3297480	75		B	3478540	76.6447	76.6447
R104	NoContigMNoTE19854	A	7138183	76.4957		.	.	.	76.4957
R30	ContigMNoTE14440	A	4481614	75.5238		B	6684371	76.4331	76.4331
R112	NoContigMNoTE20726	.	.	.		B	1741157	76.3789	76.3789
R49	ContigMNoTE13263	A	2697716	76.2048		B	10856664	74.5	76.2048
R44	ContigMNoTE2088	A	4492618	75		B	6748657	76.1364	76.1364
R32	ContigMNoTE16436	.	.	.		B	2979005	75.4783	75.4783
R6	ContigMNoTE12835	.	.	.		B	7998993	75.2212	75.2212
R97	ContigMM498	.	.	.		B	10909273	75	75
R108	NoContigMNoTE19143	A	3398641	74.2188		B	10631044	72.3333	74.2188
R74	NoContigMNoTE20724	.	.	.		B	10771660	73.991	73.991
R57	CL1360Contig1_Under90	.	.	.		B	3798318	73.8916	73.8916
R85	NoContigMNoTE6718	.	.	.		B	10916597	73.8636	73.8636
R96	NoCL1Contig1109_TC405011	.	.	.		B	4924340	73.5207	73.5207
R76	NoContigMNoTE29025	A	1549180	69.0909		B	2285621	73.2187	73.2187
R43	ContigMNoTE23085	A	4232911	73.1557		.	.	.	73.1557
R16	ContigMNoTE16760	A	5229461	73.0912		B	5237385	72.4138	73.0912
R101	NoContigMNoTE18173	A	4553456	72.4359		.	.	.	72.4359
R10	ContigMNoTE7690	A	7176096	71.8447		.	.	.	71.8447
R8	ContigMNoTE1541	A	5806460	71.3966		.	.	.	71.3966
R58	ContigMNoTE8766	A	6436346	70.3297		B	8060541	71.306	71.306
R65	NoContigMNoTE14500	A	5817399	71.2538		B	4215087	70.4403	71.2538
R59	NomergeContigMNoTE25824	.	.	.		B	4936987	71.123	71.123
R41	ContigMNoTE12072	A	4232911	70.6362		.	.	.	70.6362
R81	NoContigMNoTE16858	A	3443100	68.609		B	10648984	70.4156	70.4156
R62	NoContigMNoTE8575	A	4414822	69.9605		.	.	.	69.9605
R48	ContigMNoTE15859	A	6436346	69.3122		B	8060541	65.404	69.3122
R25	CL1711Contig1_Under90	A	4316178	67.0068		.	.	.	67.0068
R9	ContigMNoTE9290	A	4344044	66.4921		B	1909207	66.548	66.548
R1	ContigMNoTE31637	.	.	.		.	.	.	0
R12	ContigMNoTE8398	.	.	.		.	.	.	0
R13	mergeContigMNoTE6789	.	.	.		.	.	.	0
R23	ContigMNoTE4929	.	.	.		.	.	.	0
R29	ContigMNoTE9566	.	.	.		.	.	.	0
R31	CL1250Contig1_TC369488	.	.	.		.	.	.	0
R36	ContigMNoTE5472	.	.	.		.	.	.	0
R38	ContigMNoTE1128	.	.	.		.	.	.	0
R39	ContigMNoTE6779	.	.	.		.	.	.	0
R4	NoContigMNoTE1000	.	.	.		.	.	.	0
R51	ContigS20	.	.	.		.	.	.	0
R54	mergeContigMNoTE8707	.	.	.		.	.	.	0
R60	ContigMNoTE14425	.	.	.		.	.	.	0
R61	NoContigMNoTE18372	.	.	.		.	.	.	0
R82	NoContigMNoTE14286	.	.	.		.	.	.	0
R83	NoContigMNoTE15832	.	.	.		.	.	.	0
R91	NoContigMNoTE13829	.	.	.		.	.	.	0
R92	NoContigMNoTE1420	.	.	.		.	.	.	0
R93	NoContigMNoTE2510	.	.	.		.	.	.	0
R94	NoContigMNoTE3709	.	.	.		.	.	.	0
R98	NoContigMNoTE11357	.	.	.		.	.	.	0
