# Supplementary material for: Identification and characterization of rye genes not expressed in allohexaploid triticale
Source: BMC Genomics. 2015 Apr 10;16(1):281. doi: 10.1186/s12864-015-1480-x (PMC4396786; doi:10.1186/s12864-015-1480-x)
Supplement: Additional file 6: Table S2. — The percent identity of silenced rye genes in reciprocal searches. [file 12864_2015_1480_MOESM6_ESM.xlsx]

## Sheet: Sheet1
Additional file 3
Table S2. The percent identity of rye genes not expressed in triticale, with the highest scoring hits in the T. aestivum IWGSC and EST databases, or with rye reference sequences, respectively.
Query		Hit in			Hit in			Hit in		Query		Hit in
		IWGSC (A genome)			IWGSC (B genome)			TaEST database				Rye Reference sequences
Rye ID	Rye silenced genes in triticale	Genome A	Contig ID	% Identical	Genome B	Contig ID	% Identical	TaEST ID	% Identical	TaEST ID	Rye Reference sequences		% Identical
R37	ContigMNoTE9089	A	6005686	94	B	7004512	94	CD881662.1	97	CD881662.1	ContigMNoTE9089		97
R42	ContigMNoTE7032	.	.	.	B	10867584	89	CJ566861.1	95	CJ566861.1	ContigMNoTE7032		95
R24	ContigMNoTE9632	.	.	.	B	10627325	82	GH731363.1	94	GH731363.1	ContigMNoTE11695		98
R54	mergeContigMNoTE8707	.	.	.	.	.	.	BI479046.1	94	BI479046.1	ContigMNoTE6027		96
R68	NoContigMNoTE12664	A	3495600	89	.	.	.	CJ548424.1	93	CJ548424.1	NoContigMNoTE		93
											12664
R13	mergeContigMNoTE6789	.	.	.	.	.	.	BE606866.1	93	BE606866.1	mergeContigMNoTE		86
											22075
R109	NoContigMNoTE22310	A	3408707	92	B	10623432	91	BU099470.1	92	BU099470.1	NoContigMNoTE		92
											22310
R47	ContigMNoTE20990	A	4557653	93	B	6740037	81	CJ812323.1	92	CJ812323.1	ContigMNoTE2139		94
R7	ContigMNoTE27920	.	.	.	B	6736309	77	CJ803068.1	91	CJ803068.1	ContigMNoTE5258		98
R1	ContigMNoTE31637	.	.	.	.	.	.	CJ630249.1	90	CJ630249.1	ContigMNoTE31637		90
R102	ContigMNoTE16232	.	.	.	B	10661817	87	CJ824141.1	89	CJ824141.1	mergeContigMNoTE		96
											4290
R20	ContigMNoTE19873	.	.	.	B	3478741	87	CJ582237.1	88	CJ582237.1	ContigMNoTE20140		88
R70	ContigMM588	.	.	.	B	3429689	84	BJ268895.1	87	BJ268895.1	ContigMM588		87
R17	ContigMNoTE19203	.	.	.	B	3000895	79	CA599987.1	86	CA599987.1	ContigMNoTE9977		86
R79	ContigMNoTE19363	.	.	.	B	1372344	84	CD891022.1	86	CD891022.1	ContigMNoTE1439		94
R3	ContigMNoTE446	A	4447452	84	B	10457438	84	CJ711382.1	86	CJ711382.1	ContigMNoTE6952		95
R52	ContigMM200	A	1507015	89	.	.	.	BF484696.1	85	BF484696.1	ContigMNoTE12886		98
R28	NoContigMNoTE6421	A	7130705	85	B	4957931	86	BJ318710.1	85	BJ318710.1	mergeContigMNoTE		87
R106	ContigMNoTE18823	A	4180399	91	.	.	.	CJ705476.1	84	CJ705476.1	ContigMNoTE413		96
R103	ContigMNoTE17572	A	4180399	95	B	3144835	74	CJ705476.1	84	CJ705476.1	ContigMNoTE413		96
R49	ContigMNoTE13263	A	2697716	76	B	10856664	74	BJ296610.1	84	BJ296610.1	ContigMNoTE19068		98
R78	NoContigMNoTE12633	A	4288213	73	B	10562796	85	CJ843198.1	83	CJ843198.1	NoContigMNoTE		83
											12633
R32	ContigMNoTE16436	.	.	.	B	2979005	75	CJ631389.1	81	CJ631389.1	ContigMNoTE16436		81
R31	CL1250Contig1_TC369488	.	.	.	.	.	.	CJ826272.1	81	CJ826272.1	ContigMNoTE16178		95
R67	ContigMNoTE18890	.	.	.	B	901182	83	CJ826299.1	80	CJ826299.1	ContigMNoTE35223		94
R19	ContigMNoTE3513	A	3975375	74	B	3429689	87	CN008026.1	80	CN008026.1	ContigMNoTE8854		89
R30	ContigMNoTE14440	A	4481614	75	B	6684371	76	BJ278960.1	80	BJ278960.1	ContigMNoTE40574		83
R8	ContigMNoTE1541	A	5806460	71	.	.	.	CJ953498.1	77	CJ953498.1	mergeContigMNoTE		92
											15500
R34	ContigMNoTE12647	.	.	.	B	2292527	92	CJ667350.1	74	CJ667350.1	ContigMNoTE9697		96
