# Supplementary material for: Identification and characterization of rye genes not expressed in allohexaploid triticale
Source: BMC Genomics. 2015 Apr 10;16(1):281. doi: 10.1186/s12864-015-1480-x (PMC4396786; doi:10.1186/s12864-015-1480-x)
Supplement: Additional file 7: — Full set of 112 rye gene sequences not expressed in triticale with Contig IDs. [file 12864_2015_1480_MOESM7_ESM.xlsx]

## Sheet: Sheet1
Additional file 7
Table S6. Full set of 112 rye gene sequences not expressed in triticale with Contig IDs
Rye ID	Contig ID	Sequence Descriptiona	Sequence Length	Full Sequence
R1	ContigMNoTE31637	disease resistance protein rpp13	1143 bp	GATGACATATGGAGCGAAGATGCATGGGAAATTATCAAGTGTGCTTTCCCTAAAAACGATCTCGGTAGTCGAGTAATAACGACCACCCGCATAACCAGTGTTTCCGTAAGCATGTTGTGTATCTTGTGGTGATATTATTCATAAGATGAAATCTCTTGATGATGATAACTCCAGAAGGCTCTTCTACAAAAGAATATTCCCTCAAGGAAGTAGATGTCCCGTTGAACTGGAGCAAGTATCAAAAGAAATTCTGAAGAAATGTGGTGGCGTGCCACTGGCCATCATTACTATAGCTAGCCTTTTGGCCGGCAATGATCAAGAGATAAAGTCAAAGGATCAATGGGACAAAATACTTGGTTCTATTGGTCGTGGACTTGCAGAAGGTCGTACTGCAAATGA…
R2	ContigMNoTE1532	monothiol glutaredoxin- chloroplastic	3141 bp	CAAATCCAGTCGCCGCCAAATCCCACCGGCGAACTCCTCTGCCCCATCCCCGCCGACGAGCTCGTCTCCCCACCGGCGACATCCCGTCGGAGCCCCAAGCCCTAGCCCCTCTGCTCCACCCATGGACGGGGGGAGAGAGATGGCCATGGATGCAGCAGCTCCTCCGGCGACCAAGGTCCGCGGCCAACCTACGGCGGCTGCTGAAGTAGCAGCGGGCGCCAAAGGCCGATCCCGTCCACACCCTTCTCTCAGCGGGGCGCGGCACATGGGGGCTAAGCTGGCCCTCGACGGCAACGGCGACGGCGTCCCCATCCCGGCGTGCTCTAGACTCGCCGCCATGAAACCAACGGCTGCTCTGTTGGTTTAGATTTGGTCGCTCCCCTCCCTCCCTGATGCGCG…
R3	ContigMNoTE446	vacuolar-processing enzyme	4199bp	CAAATTCGTTTCTACCCAACCCCAACTCCAGCCGCTGCCGCCGCCACTGCCGATCTCCCCTCCCCACCGGCGACCTCCCTCCGCACCTCTCCCCGCGCCTCAAATCCTAGTCCCTCTTCCACTTCCACTTCCACAGTTCCATCCACCCATGGACCGGGCCGGCGACAACGGCACCGGATCCGCGGCCAACTACGGCCTGAACAATGCAATGGAGGGATCCACCCCCTTCTAACGGTGGGGCGCGTGCTGCGGAGGTGGCTCTCGACGCCGACGAGCCTGCTGCATCTCCTTCCACCCCGTCCCGTCCGTGTGGTTCTGCGACGACCAGATCTTCCTCGCTGTGAACGGAGGCTCTGTCCGTGTGGTTCAGCGAGGACGACGAGATGGAGATGGCTGCTT…
R4	NoContigMNoTE1000	hypothetical protein MTR_3g107600	3493bp	CACAAGCACAAAGAAAAAGCACTCAAGTCCCAACAGCATCCAGACTCCCCTCATGGCGACACCATTAGCTGATGAGGATATCTTCCATCCTGAAAAGGTGGGGGAGTTCGAGGTCTGGCGAGAGAGGCTTGCTGCTGATCCAATGGTGTTCATCAGGAACACTCTTGGGTATGACTCCGAGACCATTAAGGAGTTCGTCCATTCGTCTGGGATCTTCAAGGGCGATGTTAAGAGCAAGGCCATAGACATGGTTCAGTCTCACCAGGCTCAGTCCCTTAGGGAGTGGGTTGATACTATGGAGCCAGCTCACAAGCCCTTGGTAGAGATAGTGGGGAAGAAAATGTCGCCAGTTAGCACGCTGGAAGCCTATATGGAGTTCCTCAAGTACTTGACTTCGAG…
R5	GD9RD5W01B474A_Under90	ulp1 protease c-terminal catalytic domain containing protein	1038bp	AATGTCGAGAAGCAACTTGAGTCTGTTTCTCAATTGATAGAAGAAGTCTTACTTCCCCCAGAAACTGCACAATGAGTGAATCTAATGAGACGGAAAAAGCATGAGTTTGAAGCATCTTGTCAATACAGATCCTCAAGTTCAAACTAATTCCAAAGTAACATCCACACAAACCACGTTGAAGAAGTTTATGAGTATGAAGAAAAAAAATCTTTTTTCCCTGAGTGAGAAGCTTAGGTTGAAATCTGCAATGAATGGGTTCCCAATATCAAACTCATGTTCCCAATATCCCTTTTACTCCTATGTCTACTCATCTAACAAACAATTCACATACAAAGTCTGATGGCACAACAAGAGCTTTGGCACGTCCAATTTCAGCATACCGGAATGAAATATTAGGTG…
R6	ContigMNoTE12835	na+ h+ antiporter	1437bp	GACCGTCCGGTGCTCCTCTGCTTCCTCGACCCTCCAATGTCGCAGGCCCCGGATCCGTGCTCACCAGTCTCAACTCCCAAGGATAAATATGTTGTTCTGCTCCAGTCTAGCTCTCGATAATCCATTTGCATGGTACAACACGGGCCCTCCATGTACGAAGTTGACGAGGAGGACCGCCTGGATATGTTGGACCTGACGCTCGAGCTGCATGACGACATCGTCCAGTCCGACCTTGACGACGATGTCGTCCACCCTGACCACGATGATGCCTTGCACAAGGAGATCAAAGCTAAATGGTCGAAAAACCTGGAAGCCACATGCATCTCAGGCAGCGGCCAGATCCTCCACGGCCACAACACTGGCTTCTGGATCTGCGCCATCATTGAGCTGGGTCGGCAC…
R7	ContigMNoTE27920	coatomer subunit delta	1104 bp	GAGAAAAGAAAAAACGACGCTCCTYGCCTCTCGCGTTCTCCACCCACGCACGCGACCTCCTCTCGTTCCCCACGCCAACGCAGCCGCCACCTATGCTCGTTTCTCTTAGCGTCGCCAGATCTGGGGGGCCAACGGGAGGAGAACAACGAGCGTGAGAGGCCGCGACCGTGGCAGAAGCAGCATCCACGAGCAGATCCGACGCTCAGCGCCGCCGCCTTTTTCTCTGTCTATGGTACCACTGTGACAGCCGGCGAGGTGAGCCGTCGTCTCTGGCCAGGACGACGGCGGCAGAGGAGGAGGAAGGAAGGAAGCGGACAGGGAAGTCCAAGAAGAAAAGTTTGTTGGAGAGGAAGTTGCATATGCACTAGCTCAGGGCTTGGAAGGTCATTGCATGTGTTG…
R8	ContigMNoTE1541	disease resistance protein rpm1	3138bp	ATAAGCGTTTCAAGCATGTGCATCGCGAGGTCAGCCTTCTCAGGGATGAGCTCGCCACGATGCATGCATTTCTCCTTGAGATGTTGGAGGAGGAGAATCCCAATGAGCGAGACAAGTTGTGGATGAAGGAGGTGCGGGAATTGTCCTACGATATGGAGGACTGCGTTGATGACTTCATGCAACGCGTCGACGACAAAGATATCGAGTCAGATGGTTTCATGGAGAAAATGAAGAACTGGATGGGGATGATGATGGCTCGCGGTCGCGCAGGTAGCGATATCCATGATTTGAAGAAACAAGTCATTGAGCTTGGCAAGAGGAATGGAAGGTACAAGACTGAGGTTAGAGTAATGCAAGTCACAAGGTAAAAGAAGGCTTCTCTGAGACCATGAATAAAGG…
R9	ContigMNoTE9290	u3 small nucleolar rna-associated protein 18-like protein	1705bp	GGGGAGGGTTCCCTTGGGGCACTTTTATACCCCACCAWTCCTCCGCCTCCATCCCAACCCCTGCACCTCGCGCAACTCACGCACCTCTCCCTCGACGTCTCATCTTCGATTTGAGGACTGCTTACGCGGAAAGGGTCACCCGTCGATCTGGAGGTTTGAGCACAGGATGCAAAGTTCGGAGGGAAAAAACAACAAGGAAGTAATCAAGGTCTTAAGGTGGAGTAAAACTGATGGTGTCTACAGCCTCAAGGAAAAACAACAACACCTTTATCTTGTCTTGGATGACTGGTCACTGGGATACAGCATTCGCAAGATTGATTTGTCAATTGGTGACCCTTGTCAGCAGCTGACGCACCAAGTTGACAAGCAGGGAGATACCGTCTGCACCGGCATGCATAG…
R10	ContigMNoTE7690	skp1-like protein 1a	1846bp	GTCSCTGCCTTTTTCCGCTTGCCGCATCTAGAATTCGAAAACCGGCTACTGGGCAAGAGCAGATCTCTACATCCGAGAGGATCCCTCCCTCCCGGCGACCCGATCGATGGAGGGGAAGATGCTGACGCTCCGCAGCAGCGACAACAAGGAGTTCAAGTTGAAGGAGTCGGTGGCGATGCAGTCGGTGACCCTCAAGAAGATTATCGAGGACGGATGCACGGACACCTGCATCCCGCTCCCTAGAGTCACCTCCCACATCCTCGCCAAGATCATCGAGTACTGCAACAAGCACGCCCATTCTGCCGGAGCGGGCGACGCGGCCGGTGCCACCACCGAGGATGAGCTCACCATCTTCGACGCGGAGTACGTCAAGGTCGAACAGGGCACCCTCCTCGACCT…
R11	ContigMNoTE19616	disease resistance protein rpp13	1055bp	CCCTGCTGCCAACAGCTCCGTTGGAGAGAACTACCGACACGCCTCTCCTTACCATCGCCTCACTTCTCACTACTACGACCTCAACACTCCACCAGTTGACTGCACAAATCACATCTGGGAGCAAACACACCGGAGACTAGCCGCTCAAGAAAACTCAGCCGGAGACCTGCCGACGCCCATCGGATCGAGCAGAGCAATGGAGGTTGCAGCTGCGGCGATGAGGCCCCTCCTCCGCAAGCTCGGCGAGCTGCTCGTGGCTGAATTCAGCCTGAGCGACCGGGTGAAGAAGCGCATCGAGTCCCTCCGAACGGAGCTGGACATGATGTACGTCTTCCTCCACAAAGTGCGCGACGTGCCGCCAGGCGAACTCGACCCACACCTCCGGATCTGGGCAGGAAA…
R12	ContigMNoTE8398	hypothetical protein F775_09121	1781bp	CTCGACGCTTGCTCCGCTCCGCTCCGCTCGTCGGCGTCGCCGTCCGCCGTCGAAATGGCAGGACGGGGCCGAGGTGGCGCGGGGACCAAGGGGCGCGGGCGCGGCGCCGATGCGTCCGGTGCGGCCAAGGCTCGGCGTCCGGGGGCCAAGGGCGACCGCAATTCGGGAGAGGACGGGCAGGATTCGGACCTCCTGGTTCTGGGAGAGGCCCCTGCCCAACAGCGCCCGCCAAGGCCAAGCTCGTCCGCGTCGCTGTCCGGTACAGGGGCCGGCTCCGAGGCCACCGACGCGCACGCGGCCAAGGATCCGAGTTTCGATGTACGCACGGACCGCAATCGGGTGCTGGGGGACAAAGCAACCCAAACTGGGGCGCGTCAGGAGAATGGCACTGCAACTGAT…
R13	mergeContigMNoTE6789_pf1167_pt0	hypothetical protein F775_07234	3287bp	ATTATTAAAGTGATGTATAGCAGTATGTGATGCTTCTAGACATAAGTTATGTAAACTCTTCTTGTGCTTCTCAGCTGAAGCCTCAACAGCAGCTGCGGATATTACAAAGTAAGCCCATCTCTTGTTTCAATTGTGGCTCGTTTACCTCTCCTTAGCTCGATAAAATTGATTTTATTCACGATTAGTTTGTACTTTGTTGATTAGATCATTATAGAGATGAAACAGGTTAACTGTAGTTTTTGCTAAGTCTTGAACTCTTTATGGTTTATACTCCATATAATTATTGTGTAATTGTTATTCCGACCATGTTAGCTGCTTTCTATGACCTCTAGCGAAAATTCAGAATGCATATGCTTATAGCATGTGGTTGATAACAACCGTATGAAGTTTCTTTACCCT…
R14	ContigMNoTE9903	protein far1-related sequence 5	1754bp	TTGCTCTCTTGTGGTCGGTGTATTATGGATGTCTCTTGTGCCACTGTCAGATTGGTTTGGTGCTTGGTGTGATTTCACGCTTGGTAAAACAAGAAGATTCTGACGGTGCAGCCAGATGTTGATAAGGAGGTTATCTGGTCCTCTCGACAACCAAGACATAGAAGAAGGACAAGCCTGCCGCCTTCCATCATTAGACCGCCATGCACAAGGAGTTCTGCAGGATGGCCAAGGCTGCCAAGAACCAGTTTAATGCTGCCAATGCCTTTCTCGATGATCTCTCTTGGAAAATTTGGTGCAAATCGTAACATCAAATGTAGTTCGTATTGTTGTTCCTGGAAATTCAGTGCATACTGCACCAAGGTTCTTCAACAGTCAGAGAACGAATTTTACAAAGATACA…
R15	ContigMNoTE5271	protein	2136bp	CTAACATCATGCAACCACTCAAGGATTGGGAAATCCATGCGTTGATTCTCGTGAGCTTTGCCCTGCAACTACTACTCTTTTTCTCCGGAGGCCTTCGGCGCCGCCATAGCTATATGCTGCTTAGGATCACGATATGGTTATCTTACCTATCAGCTGATTTTATAGCAGTATACGCACTAGGCTACCTTTCACGCAATTTGCCTACCACTTCCACCAGTACAGACAACAATGATCATCGTAAGCTAGCCAATCACCTCACTCTCTTGTGGGCACCTTTCCTTCTTATCCACCTTGGAGGACAGGACACTGTGACTGCTTTTTCTTTGGAGGACAATGAGCTGTGGTTGAGGCACCTGCTCAACCTGTTAGGCCAAGCATGCCTGGTTGTGTATGTGTTGT…
R16	ContigMNoTE16760	fact complex subunit spt16	1199bp	TCAGAAATCTCTGAAACTTATTGACGTGACAAATGGATTCTCTGAGATACTGGCTGTGAAGGATGCTAAAGAGATCCTATCTTTAAAAATGTCTGCTTCCTTAAGTGCTGGTGTAATGACAAATTTCGTGATTCCGAAACTTAAGAAGGTCATTGATGAGGGCAGAAAAGTAACACACTTGTCATTGATGGATGCTACAGAGGGGGCTATTCGTGATCCTTCGAAGGCCAACTTGAAGTTGAATGCTAACAATGTTGATATTTGCTATCGTCCATTCTTTCAAAGTGGAGGTAAGTTTGCTCTCAAGCCAACTGCCTCCAGCAATGATGATGATTATCTCTACCATGGTTCTGCAAGTATAATCATCTGCTCGATTGGATCTAAGTATAGTGAGTACTG…
R17	ContigMNoTE19203	predicted protein	1588bp	TTCTCCCAGTCGCTCCTGCTCTTCCTCCCCTTAATGTTGAATCCGGCTGTGGAACTGGCCGTCGGAGGCCGATGTGGAGGCGTGGGACTCGCACACCCCTGCTCCTTCATCGAATCCGGTTGCCGAAGTGCCCGAGGCGGTGCTCGAGCTCGTCATGCTCGTCGGGGATGCCGGGCTCCTCCCTCCTCATGATGCCGCCGCCGTCGCCGCCATGAGTCTCTCCACCCTCTCCCGCGCTCGTCCCAGTCCAGATCCCTAGAGTTATCTGCTTGGGGACCGATGGCATGTTCCACACGATGCTGCCCTCGCCGCCACCGCCGCCTAGCGGTGATGGCGCTAGGTTGTGTCTCGTGCATCGCTACCCGACGTCCACACTGGGGAGACGGGATTCGTTGGCCA…
R18	ContigMNoTE21469	mdr-like abc transporter	1241bp	GGGTACTACAACGACGACAACAATCTCCGCTTCCACCTATGCGGCTCTGGCGCCCCACATGCCGCCTCCTCCTCTTCCCCAGTGTCGCTAGCCGCAACAGCCTCCTCCTCTTCCTCCTCTCTCTGCTTGTCTCCCACCTCGCTCAAGCTCAAGAAGGCGCACACAGGCGGCGGTGGTAGCGGATTTGTGTCAAACATTGGAAGGCAGAAGGTGGGGCGGATCAGATCAGCGGCGGGAATTTCCGGGAGAAGCACGAGGAAGAGCAGATTCGTGACAGCGGGATCTGCGAGAGCACATCCTCCTGCCCCGCCACCGCCATGTTCGAGGGGGTGTGAGCCATGTGCTCGCCGGCCTGCTCTGCCGCTACGTCGAGGGCACATCTAGAAGCAGCAACTTAAG…
R19	ContigMNoTE3513	disease resistance protein rga1	2441bp	GCCAAAACAGTCGGTCGGCTATTAAGGACAGACCTATCTAGGGGGCACTGGATGAGAGTTCTTGAAAAGGAGGAATGGAAAAATACACATGGCAGTTGTAATGATATGTCATCTTTGCATATTAGCTACTATTACCTCCCTTTCCTCCTACAAAAATGCTTATCCTATTGTGCACTGTTTCCTCATGATTACAGGTTTAGTCGTTTAGAAATTAATCGCCTTTGGATTGCAGTAGGCATCATAGACTCTAGTCATATGGGCGATAATAGTTACTTGGAAGAATTAGTGGACAGTGGTTTTATCATGAGGGCAGATGATTTGTTTCGTGAAAACTATGTAATGCACGACTTAGTGCATGACCTATCTGGGAGTGTTTCCACACAAGAATGCCTCAATGTA…
R20	ContigMNoTE19873	powdery mildew resistance protein pm3 variant	1366bp	AATCGTTTGATCGGCTTGGGGAGTTGGATATTAATAACTGTGGTGCACTCATCTACTGGCCTGAAGAAGAGTTCCGAAACTTGACATCATTGAAGGATCTTTCCATTAGTAACTGCAACAAGCTAATAGGTCCCTCCCAGGTAAAAGGACATCATACTCAAGGAAGGGATCAATTCCTGCCAAATCTAAAAGGACTAGGGATACATTATTGTGAAAGCTTGACAGAGCTTTTTGCTCTTCCCGCATCTCTCACGGGTATTTCCATTCTTGGCTGTGGTAGTCTTGAGTCCATTCTGGGGCAGGATGATAGAGAGTCGGAGAGTATACCACAGTTCAATACAGCATCATCGCCGGAACACTGCACTGACCTTGCGTCCACAAGTATGCCAGAGCAGTCAC…
R21	ContigMNoTE14109	malonyl-coenzyme a:anthocyanin 3-o-glucoside-6 -o-malonyltransferase-like	1564bp	ATGGCTCCGCCTGATGGTGCTCCTGCGCCCGTTGTGTGCGAGATGCACGTGTGCTGTGGTGCAGCCCTGGCGCGGCGGTGGCTTCCTCCACCGCGTGACGGTGATGGATGACTGCACCGCAACCGTGGCGGCGGTCGTGCATGGAATGTTTGTCTACAAAATCTTCGGGTTTTCAAGGGGTTTTTGTTTAGGACAGCCACGGAGCACAAAGAACAAACATGCTACTTCAGCAAGAGGGCACTCTCCACCGACGACCGACGACCCCACGCCTGAGCAGTTGATCCCCTCAATTTTATTCATCTTCTCCATATATCTGGTGGTGGAGAACATCACAAGTGAGTCCGTCGGCCCGCACAGTGCTCACTCTGACGTCTCCCTCTGCTGGCTGCTTCTTCTACT…
R22	mergeContigMNoTE18577_pf0_pt1105	hypothetical protein F775_07760	1531bp	CCTCCTCTCCTCGAGGCCCCAGATCCAGCAGGCGAGCCGGCGGCCATGGCGCTCCCGGACTCGCACCCATGCCCACGACCTCGATCTGGAGGGATTTGGCAGCCATGGTGATGGTGGGTCGCTCCCCTCCTCCCTCTCCTAGATGGTCGGACCTCACCGGCGGGGCTTGGGCTGCTGCGCGACCACGGCGACCAGCAGCCGTCCGTGACGCCGCGAAGCTGCGCGACGACCCCCTCTCCCTCTCTGTCCCGCGTCTGCGTGGTCACCTCGCCTCGCTGCCCGGCGGGTCCTCGGCCGGCGTGAGGAGAGAGGCTCGGCTGCTCCTTGCTCCTCTGACGCCCGCCATGGACTGGACCTCGCTCGTCACTGCGGCGTGAGGGCCACCAACATCAGCAGCGA…
R23	ContigMNoTE4929	dna excision repair protein ercc-6-like	2188bp	TACTACTGCCTGCCTGAACAATTGCCCAGAATATTTCTCAGATGTTCCTTGTGGTAATATTGTTTATCTAGTTGGTGTTACAAAGGAAGAGATGCGATCAAATGAGACGGAATTTGATGGTTGCTCAATCAAAGCATGGAAGTATGAGCGCAAGGCCCCGGAGCATGATAAATCAGTAAAAAATTTCAGATTACAGCTGAGTGGTCAGCTGAACAAAGTATATGAGCTCCCTCTAAAGATATACAGACGCTTGCATTCCCATCAACTGGAAGCTATTCAGTGGCTATGGGGATTGCATTGTCGGCACAAAGGGGGGCTATATGCAGATGACATGGGCATGGGAAAGACGCGCACAATATCTTCCTTTTTGCGTGGCCTGTTCCACAGCAAAGTTATCAA…
R24	ContigMNoTE9632	hypothetical protein F775_07008	1785bp	TCCACAGCGAGAGACGGCTGCAGCCAGAAAATATCTCCTCCCTCTTCCTCCTCCCCTCATCTTCTCCATGCCGCTGCCGCCGCCTCCTCCTCTTCTCCGTCCCTCACGACTCGCCCCCTCCGCCTTCAGCGCCTCCTCCTCCCCTGCCTGCAGGTCCTCTTCTCCCTCCCTCCCTCCTCGTCCACGCTCGCCTCCGGCCACCTACGCCGCCATCCCTCCTCTATCTCCTCTCCATCTCCCTCTCCTACCTCCTCCACGCGCCCAGTGCCCGCGCGCTTCCCGCACCAGAGGAGCGAGCGTTGCAGAGGAGAGGGGAGACGAAGGTGGGCGGCTCATCTCCTCCCTAATCCATCTGCTCGGCGCGGGCGACTACTCGACGGCTATCGCCTTCCAGGAGCG…
R25	CL1711Contig1_Under90	protein far1-related sequence 5-like	2304bp	GAAGTCGTAGCACCTGGCATTGGCTTGACGTTTGATTCACTCGGAGAAGCATATGATTTTTACAACCTTTACTCCTGGGAGTCTGGGTTTGGTATAAGGTATGGCAAAAGCAGAACAAACGTGAAGGGGGCAAGGTCCATGCAAGAACTGATGTGCAATTGTGGCCCCAAGAAAGCAAATACAGCTTCTATACGAACCGAGTGCCCTGCCATGATAAGATTGTTGAGAACAGATGACAACGGGTGGTTCATATGTGAGTACAGGAGCACACACAACCATGCTTTGCTTCTAAATTGTGCACAAAAACTCCATTTCCCTTCCCATAGGCACATTGATAAATACACCAGGGATCTAGTTTCACAGCTTAGGGAGAACAATGTCAATCTCAGTAAAGTTTAT…
R26	ContigMNoTE12311	ccr4-not transcription complex subunit 1-like	1474bp	TTGAGGGAGGCCATGGGGATGGGGGGAGAGATCTGGACAGACAGAGGATGAAGGACTTGGCGCGAGACATATCGAGCCTCTCTGGGTGGATCTCCGGCACCTTGTTCAGCTCAGATAATCGACCGACCGATATGCCGCCGGCTAGACGGATCAGGACGAGGCACGGCGCTCCCCGGCCGGCCGCCCGGACTGATGGGCGCCGGCCGCCGGCCGGCCGGCAGATACATCGTCGACCTTCACACGACCATAGCATATCACATCTGGCCGGAGGCCAATCGCCGGCCGGGACAAGAAGAGACAAGAGCTTGATTGGATCGATCTGTATGATGTGAAAGTTTGGGTCCGTGCATCGGTGGATGCACTCATCAATGTAACCTCAAGTCCTGAGCGGTACACCCG…
R27	ContigMNoTE8397	protein	1847bp	GGGGGCGGCGAAAAGAAGTAGCCCAAATCTGCCCAGAACTACATCCACCATTTCAGACCTAAACCTACCCACCCACTCTCTCCTCCTCACTCACTCCGCCGCCACTTGCATCCAATTCCAGATCCGCTTCCTTTCCTGCTGCCGACGAGAGAGATGTCCCTTGCACCCACCAAGCCGCGGCCGACACCGACCCTATCCGAAGATATCATGGAGGCGATCTTCCTCTCCGTCCGGCCGCACGAAGCCGACTCCCTTGTGCGTGTTTGCCTCGCGAGCAAGACCTGGAGCAGTGTCATCTCCGGCAGTAGCTTCCGCGACGAGTACGTCAAGCGCCATGGTAACACCCCACTTCTCGGTTTCCTCTGCCGCTGGCCTGAGTTGTATGAACCCAAGGGCGAG…
R28	NoContigMNoTE6421	hypothetical protein TRIUR3_19286	1986bp	CGCACTGCGGTGCGGAGAGAAGGACCACCGACGGAGACGCAGGTGACCTTCACCTCGCCGGCCGTTCCGCCCCTCCTCGTACTCCAGCTTCTGCAGCCCCTCTCCGCTGCCGCTCGTTCACCTGCTCCCATGGCCGCCACGGCCCTTCTCTGCCCGTCCTATCCCCTCCTCCCATGGCGGACATGGCCCTCCTCTGCTGCCCAATCTAGCTATCCGCCGCCGCTCTTCCCCCTCCTCATCTTCCCCTGCTCGGCCGTCCCATCCCTTACTCCTCCTCTGTCGGTGCTTTCCTCCCATGTTGTTGGATCCCCTCCTCCTCTGCCACCAGATCACCATCTCCTTTGCCCGTCTCCATCTCCTCTGCCGTCAGTTCCTCTAGCCATACTTCTATTTTGTATA…
R29	ContigMNoTE9566	anthranilate n-benzoyltransferase protein 1-like	1680bp	CACACTTTGCGCCCTAGTTGCTCCTCTCAGTCTCAGATCATTTGAGGCCATATAGGCGTTGAGCAGTAAGTAGCTAGGAATCAATGGGGCTGCCTAAGCGCGCCAGTGCAGGCAACGGCTTGCCCATCAGGGTGTTGAGCCGCCGCCTGGTGAAAGCCTCTGACACCTCCATCAAGCCGCACGTTGCCGCCTTCAACAACCTCGACCTCTACCCCAACTCCGCACAAGGGTCAGTCACGTGCGTCTACCCCAAGCCTCCCACCGGCGACTTCAACTCCGTTGTGGCCGCCTTCGAGGCCCACCTGCCGTCCTTCCTCAACTATTTCTACCCCATGGCTGGCCGCATCGCGGTCAATCCGAGCTCCGGCATGCCCGAGCTCCACTGCTTCAACCAAGGAA…
R30	ContigMNoTE14440	protein	1333bp	GTTTAGACCCCTGCTGCAAAGGAAACCATTCATTTCACTGAGCTCGCCATCCGACCTTATTAGTTGCCCTCTACCCATCTTGCGAAGCACCCTCAAGTGTTCCCCTCTCAAGAAATGGCCACTGGAAGTAAAATTCAGGAGGGTGTTCTAAGGAAACTACCACAGGAACTACCGTTCGATTTTTTGAAGAAAATTACGGACGGATTCTCCAAACTGAGGCAATTTGGTAATGATGCATCTGGAAAAGTTTATATGGGACTTCTGGAAGATGGTGGAATGATTGCTGTGAAAAAACTAGAGGAAAACGCACCAGGGACACATGACGAAAAAGTATTTAGTACCAAGGTTCAGAATATTATGGCGCTCAAGCATGAAAATATAGTGCAGGTGGTAGCATTC…
R31	CL1250Contig1_TC369488	chitinase	1117bp	GACATCCCACGAGACCACCGGCGGATGGCCGACGGCGCCCGACGGCCCCTACTCGTGGGGCTACTGCTTCAAGCGGGAGAGGGACCCGCAGTCCAACTACTGCGAGCCCAGGGAGGAGTGGCCGTGCGCGCCCAACAAGCAGTACTATGGCCGCGGCCCCATCCAGCTCTCCTACAACTACAACTACGGACCGGCCGGCCGCGCGATCGGCGTGGACCTGCTGAACCAGCCGGAGTTGGTGGAGACAGACCCGGTGGTCTCATTCAAGACGGCCCTATGGTTCTGGATGACCCCCCAGGGTAACAAGCCGTCTTCCCACGCCGTGATCACGGGGCAGTGGGTGCCGACACTCGCAGACCTGGCCGGCCTCCGGCTTCCCGGATACGGCGTGATCACCAA…
R32	ContigMNoTE16436	jasmonate-induced protein	1217bp	CACACATTTGAGAGTTGGTTTTGAGTTGAAGTAGCTCGAGACCATGGCGGAGACGGTGAAGGTTGGTCCATGGGGTGCACCGGGCGGACAACGTCACGACATCAACGCCGGCAGCATGCCGCAACGCCTGAAGACCATCACCGTTGGCTGGGCATCCTGTAATGGCCCTATCACCGGGTTCTCCTTCGGCTACATCGACCAGAACGACGAGCCAATCAAGGTCGGGCCCTGGGGCACCATCGTCTTGGAATACTCGGAGACAATCACTATTGGGCCAGACGAGCAGCTCAACATGGTGTGCGGCACCTTCGACAACTCGGATGGTGTCACCTCGCTAATGCTGAGCACCAACCAGTCCTCATATGGGCCCTACGGCACCCCGGCAGGGCCCGGCTTCAG…
R33	ContigMNoTE13655	lecithin-cholesterol acyltransferase-like 1-like	1384 bp	AGCGTGCCAGGGCAATGGCGTTCCAGCGTCTCTTGCCCCTTGTAGTCCTGCTCTTGTTGGTCGGGTCAGCTGTGCCCAGCCTCCACCCTGTGGTGCTGGTGCCGGGCAACACCTGCAGCCAGCTGGAGGCGCGGCTCACTGACGAGTACGAACCTCCGCCGGCGTCGGGCTGCGGGGGTCCCAAGGCAAGGCCGCGGGTGGTTCCGGCTGTGGGAGAACTTCACGGCGCTGGAGGAGGACCCCTCCCTCCTCCGGTGCTACGCGGACCAGCTGCGGCTCGTCTACGACCCCCACGCCGGCGACTACCGTAACGTGCCGGGCGTCAAGACTCGCGTCGTGGCCTTCGGCACCACCCGCAGCTTCCGCTTCGACGACCCCGCCCGAAAGAATGTCTGCATG…
R34	ContigMNoTE12647	esterase	1451bp	GCCGCTAAGTTGACTAGGACTCTATGGCCCCGGAAGCAAATGGGCCGGCACCACCACGTCGGGCCAGTTGGTGAATCCAGCTAATGCAAGATGCCCTCATAGTTTAACTCCAAACATCTGCCGGTGAAGAACTCAAGATGCACAAGCTCGTATCCATCGCTTTGCTAGTCTTCATCTCATGGTCTGCGCCGGCGGTCTCTTCCCCGTCCGGCGTCCCTTTCTACCAATCCATCTTCAGCTTCGGCGACTCCTTCGCTGACACGGGCAATAACCCTGTCGTCTTCGAATGGTACTCCATCTTCGACCCCGTCACGCGTCCTCCCTATGGGACCAGCTTTTTCGGTCGCCACACTGGTCGCAACGGTGACGGGCGGCTCATCATCGACTTCATCGCTGAGA…
R35	ContigMNoTE5851	hypothetical protein F775_21516	2425bp	GAAATTAACCAAATATGGTTTAACTCCACCAGCCCTGCTCGTAGTAAGCCGCTTCGCGTGTCTCAGCTTCAACCCAAGATCCACTTGCCCAGCTTCAACCCATCTACTGCTAGGTGCTAGCTCAAGGCTCGATGTCTTACCTTATTACCAGTATAAGAAATCATTTTGTACTTACCGAGCTTAAACTGTAATTATGAAAAAAGTTCCCTTTTTTAGACAAGAATGTTCGCCGAATATTGACTAGCTGCATGGCAGCTGGACCGTGGCTGCTCCCAACGGTTGACTTGACCACTTGAACTTGCTTGGAGTTCACCCTCTGCAAAGTGGCACCCTCAAGAAGTCGCGTGATATTCGGCATCGGCTACAACTGCGATGAGTGGACCGCGGTGCCTCCGAAGT…
R36	ContigMNoTE5472	hypothetical protein F775_24305	2108bp	GTCCGGTAAACCTATATGTCGATGGGTGATTTCTGCTCTTCTGACCGATTGTTTCGCTTGTGGATCTCCGTTTACTCTTCCTCCATGAGAAGGTTGTAATAAGAGATCAAAGAAATCTCTCGCAAGTCAATATCCCCATCGATATTCCGAATCTTCTTGGGTTTGTTCGGTATTGCACGGGATTTCGAAGATTGGGGTCTTAATCCCCTTCAGGCCTTGTTTGATACTACTAAGTGTATTTCTTAGGGATTGATGGGGATTATACCGGTCTATCTCAAATCCCCTCGTATTCATGTCGGGCCGAGAGTTCTGCACCGAGTCGGCCTGCCAGCAGTGGCGTTGGTGGAAGCCTTCCAATGCTCCGGCCTGCTGTTCTTGTGGAGGCCTTATTGGCCCAGC…
R37	ContigMNoTE9089	cytochrome p450	1720bp	CATAGTTTTCTATGGCTTACTCCATTCTCCTCTTGGCAGTAATTGCGTTGCTTGTAGCTGCAGTTGTCCAATACCTTCACAAAAACTTCTACAGGCTCTACTACTCAGCCTATAACCTGCCTCCGGGTAATCTGGGCGTGCCGGTTATCGGCAGTACTTTCTCTCTCCTCCGCGCCTGCCGCAGCAACACCGACGACCAATGGTTTCGAGACCGGATCAAGAAATACGGCCCGGTCTCTACCATGTCGTTGTTTGGGTCGCCGACGGTGCTGCTGGCCGGGCCGGCGGCGAACCACTTCATATTCGGCAACGACGGACTCATCTTGACGCAGACAGGCGCGCTGAGAGCCCTCGTTGGGCGGTCGGTACTGGCACTCACGGGCAGCGAGCTGAAGCTGG…
R38	ContigMNoTE1128	fusion protein	3395bp	AATCGAGCGATCCTGCGCAAGCCTTCCTTTACTCCCACAGGTTTGCAGGTTTCGGCGACCAGAAGCTTCTTCACCGAGCTCTAGCGTCTTCAGCGTCCAAGATGTCTGAAACCAGCGGCAACAGCGGGACGGAGAGCGAGAAGATGGAGAGGATCAGGAAGGAGCTGGCGGACCAGGAGAACCTGGAGTTGACCCTGGAGGAGCAGCAGGCGGAGATGGATAAGCTGGTCCCACCCTTTCGGGCCAGGCATATCCCGGAGGAGATCTTCAACGTGGAGCAGGCGCAGCTTGACGGTCATTCTTTCAAGAATTACCTCAAGCTTGTCAAGACGGTGCACAACTTGGAGAAGGACGGCCACCTCGGGAAGGCCATTTCAAAAGGCGGAGCCCTTGGCTTTT…
R39	ContigMNoTE6779	hypothetical protein F775_03726	2029bp	AGGGGGGCAGCAGAACGACCCTCAAAACGAGCTTCACCAGGCAGTCATCATGGCGGTGAACATCCCCCGTACGTCGACTGTTCGTGCTGCTGAGATCTTGCCTGTTCTTAGGTCCAATGGAATGGAGGAGTTCATCCAAGATGAGAATCACTGGAAGCCTCAGGATTTTATTGCTGCATGGGCGCATGATCAACCTGTCTCTCAAGTTGCTATTGATTTTATCAAGGCAATTAATCCGGCGTGGTTCACAAACGAGAACAAGGACCTGTGGAAGACAAAGCCTGTTTACGTCTTAGTTGCAAACAGAGGAGGAAATGGAGATGAAGGTGCAGGTACTTCTGCTGATCCTCGCTTGACAGATACTCTTAACTTGGATATCTACCAGATATACAATAAGAG…
R40	ContigMNoTE13257	af111710_1 dnaj-like protein	1409bp	GCAGGACACAGAGGATGAGGCGGATGAAATTGGGTATAGGAGGAGGAGCCGGAGTCATCGATTCCGATTTGGAATCAGTTGGTGATTCTCTCGGTCGATCGATCTGTCCATCTATTTATTAGATGGATGGATTGATCGATCGATTCTTGGTAGAGCTAGCATCTCCTGTCTCTCTCTCTCGCGCGCGCACATCCATCGATTCGATCCTCCTTGTACTGCGAGTTTGCAATCCAAGCAAGGATCGATCCATCCGACCGTCACCAAGTAAACCAACCAAATCAGTTACCCCTCCTCCGTCGGGAGCAATGTCTGGTGTTGCTGGTGCTGTGCTGTACAAGAGGACCCCTCCTCCCAAACACCAACACCACCACGACGATTTGCCTCCTCCTCCTCCTCCAC…
R41	ContigMNoTE12072	f-box domain containing protein	1491bp	TTGACGACAACCTCCTCGGCCCGCCCCACTTTCCCCGGTGCGGCTTCCATGGCTTCTTCCTCAACAAGACCGGGTACAATTCGGATTGTTCCTTCTTCGCCGCGCGCAAGGCTGCCTTGCCGCGCATTGTCTATCTGAACGAGGCCACCTCCTCCACTCGTGCAACGGCCTTCTCCTCGCCGAGGACAACATCCGCGGATGGTTTCTTGTGTACAACCCGGCGACCACGCGGTACGCTCGCCTGCCAAGCCCTCCAGGGGGGTTTGGCATGGCTACCATGTCTCTCGCTTTCGATCCTGCCGTGTCTCTGGAATACAATGTGTTCCTCCTTCATGACGACGCGCTTGAGCAACCACTAGAGGAGGGGGTCGAGGAGCCCGAGGAAAAAGTGGTGCAATT…
R42	ContigMNoTE7032	hypothetical protein TRIUR3_32165	1911bp	GGAACGCATCACAGAAGAAATCCCCATCTCCTGAGCCCCTTTGTGCCGGCGCCATGGATGGGTCGGGGTTCTCCGTCACCGTGGCCGGTAAGCGCAAGCGTTCGCCGGAGTACCCCTGCGTGTCGCGCTTCCGGCAGCGGCGACTCCTCTCCTTCCTCCGGCGCCAGAAGCTGTTCGACGCCTACGAGGCGCTTACCGGCGACTCGGGTGCGGGCATCGACCTGTACCATCTGACCGACCTTGTGAAGGCGGGCCGGTGGGACGAGGCCATCGAGCATCTCTCCTGCTTCCTGCCGTGCGACCTTGCTCTGGGCGTCCACGGCCGCGTCCTCCTCCACTTCCTCCGCGTGCACAAGGCCGTCCACGACATCGTCTCCGGGGCGCCCGAGAGCCGTGCCG…
R43	ContigMNoTE23085	f-box domain containing protein	1291bp	CTCAACAAGACCGGTACAATTCTGATTGTTCCTTCTKSGCCCCGCGCAAGACTGCCTCCAACCGCTTTGTCTGTCTGGACGAGGCCACCATCCTCCACTCATGCAACGGCCTCCTCCTCGCCGAGGACAACATCCGCGGATGGTTTCTTGTGTACAACCCGGCGACCACGCGGTACGCTCGCCTGCCAAGCCCTCCAGGTGGGTTTGGCATGCCTGCCATGTCTCTCGCCTTTGATCCTGCTGTGTCGCTGGAATACAATGTGTTCCTCCTTCATGGCGACGCGCTAGCAAGACCGGTTCATCGGTCACGAGAGAAGGGAGACGAGGAACCCAAMGAAAAAGGTGGTGCCTTTGGTTGTTTACTCGTCGCGCACCGAGTGTTGGGAGAACCGAGAATTC…
R44	ContigMNoTE2088	hypothetical protein LOC_Os10g37604	2880bp	GGGGGCGTTTCGTTGGGGCCACTCGGCATCGTCCGGAACCACGCGCGCGTCTCTCTTTTCCCCACCTGATGGGCAAGAAACAGATTCATTCTTAGGCTTCGTCTCGATCCGGGCTGTGCGCTTAGTTGTTCTGAATCATAGCGGTAACATCGACCAGTTGGTTGGAGATCGCTTTCGGGCTTGATCTCCGGTAAATCCGAGACTGGCGTTCGCGTGATTAAAGGAAGCGAGCAAAAACGATGGACGCGGGGCAGATCGAGGGTTTGACGGAGTTGAAGCAGTTGGCGACCCATGTCGCGGTTCAGGAGGGTGTTGACCCCTCGCTCATGGTGGTGGGCACTGCTGGCGCGCACGCTATGCCGCGGGTGCCGGTCTCGATGGCCGACCAGGTGCTGGACG…
R45	NoContigMNoTE9315	hypothetical protein TRIUR3_18557	1702bp	CCGGATCGGGCGCACGCATTTGTGGCCCGCAGATCACCACATCTAACTGGGCTGCGCGTCCGGTCCGGATCGGGCGCACGCATTTGTGGCCCGCAGATCACCACATCTAACTGGGCTGCGCGTCCGGTCCGGATCGGGCATGAAGAAAACCCTGGCGCGGCCACAGCCCCCGATCCCCATTCCCCCCTCCCTTCCGCTCGACGGCGCGACGCAGCGAGGAACCCTAACCCTAGGGCGCAGCGATCCAGGGATGTCGGCCATGGCCTCTCCGCTCCGGGCGGCCGCTGCCATGCTCAAGAGGCACGCCACAGGCGCGTTGTGCTTTGAGATCGACGTCTCCAGGCAGTCGTTCATTGCCGGAGCCACACGTGCGGTTGCTGTCCTGGATCCATTGGATCC…
R46	ContigMNoTE16209	retrotransposon unclassified	1229bp	GGGGAAGACCATGGTCCCGGAAGGTAATTACGTCGAAGGGGGCAAACCTACTGAACCGGGTTAGTAACTTGATTGACCCCGCGTCAGGTTCTTGGGATGAGAGGCTGGTCAGGGAGACCTTTTGGGCGGACGATGCTAGGCACATGTTGCAATTCCGTCGAAAGAAGGGGTCCAAGATTTTATTGCATGACAATATGATAGCAAAGGCTTGCATTATGTTAAGAGTGCTTACAAGTTACATGTGCAGCTGGAGGATCAGAGACGTAATGGAGGTACGGGCCATAGTGCAATGAATGTGGGTAATCTAGACAGTACTGCTGATGATTCTTGGAAACGGGTGTGGAAATTGCCGTGTCCGAGGAACATTCAGATGTTCGCGTGGCGGATAAAACACGAATC…
R47	ContigMNoTE20990	ent-copalyl diphosphate synthase chloroplastic	1159bp	TATCCTGCCTGATTTTTATGAAGGAACCATGTAATCATGTAAGTATGACATTGTAAGTGTTTTTGTTTACTTCAATATACATCCTTGGGCCTGACAAAAATGCAGGACAAAAAAATAGGGACATGTGGTCGCCTGGAATGGGGCACCAGGAACTCTAGATGGTTATCATCCGAAACAAAGGATAGTTTAACATCACACATTTTCTTGCTAAAGCATGTGCCGTGCTATTATCTATTAACATACACACACATATCCATGGAAAAGCCCCCGTCGAAACCTCCCATGATATGGACATGCGGAGAGGAAGCAAATCACAGTCCTCCTGGGATTGTTAGCGTAGGCAAAGTACTGGGCTAACGAGCAAGTCCACGCTCTGCTTGCGGATCCGTTGTCCAACAT…
R48	ContigMNoTE15859	protein	1248bp	GGTATCATGGGCCATAAGGCCAGACTGGAACTCCTAAGAACCCAGAAATCATCTATCTAGTTCAACTAAAAAAATCTTTGTCATGCTTAAAAAAAATCTTTGTCTCAAAAAAAACTAAAAAATCTATATAGTTCTAAAAAAAAACATCTATCTATCACCGTCTTGGAGGAATTCCGCGTTCTCTTGGCCTCCGATGCCTTCCTTGTTCCCCACCGCGCGCAAATGCAGCGCAGCCCTATTTGTAAATCGCAGATCCGGAGCTTGGGAATCTCCCTCTTCGCGTGGCAGGCTGTTCAAATCTGATGAAGGCTTCGCCTCTTAAGGTTAATGACGAGATGACGAGATGCCGCCAATCTGCATTCAGGCTTCGCCTCTTAAGTGTAAGAAGTAACAGTTGAC…
R49	ContigMNoTE13263	60s ribosomal protein l7	1409bp	ATTGTGTGTAGACTGTAGAGATAATAGACCCAGGCCAGATTTGCATGGTTTTGTCAGCAAAATGCAATCAGCCCTGCACCATTCAAGTAGACTCTGGTGTTCTGTTTTACTTTGTTGAATGTAATTTAACAGTACAAATTGTTGTAAGCTTTGTTCAAATTTGACGCTCCTTGATATCTTTAGCTTCAGATATCACTGAAACATTTCCTTTTGCTTGATGGAACCATTGGTGTATGTGCTTCTAATAACGTTTTCTGCCAATGGTTCAGGTGATGCTGGTTTTGCTTGCAGGGCAAGGAGCTAGTTCAGCTTAAGTGCGAGGCCCGATGAAGAGTGGGTTCTATGTCAGCCCTGAGGCTAAGCTGCTGTTTGTTGCCCGAAATCAGAGGTATCAATGCC…
R50	ContigMNoTE10711	ac098566_17 4 protein	1590bp	GGGGCGGCTACAAGTCCGCGTGTTCCGATCCAGGGATCAATCGAGCCATCTTCGCTTCATCGTCGCCCGTCCTCCCGTCGCCGTCGCCTGAAGTAGTACGGCAGCTCAACGCCGGGCGTCGGCAAACATGATAGCCAAAGAGAAGAAAGAGCTGGTGCCGCAGCTGTGGTTCCCCTTGGGATATCACTTCGTGCCAACCGACGAGGAGCTCCTCGACATCTACCTCCGTGCCAAGATCGACGGACGGGAGCCTCCGCTCAACGTGTTCATGGACGTCGACATCCTCGACTGGGAGCCCGCCGACCTGGTCGAGAAGCGCAAGGCCTACAGAGAGGGCAGGTACTTCTTCTTCACGAAAAGAACCGAGTGTCCGGCGAACAAGAACGACGAGCCGCGCCG…
R51	ContigS20	u-box domain-containing protein 35-like	1501bp	GGGGAGAAGAAAAACTGGGACGATCTTATCTCTTTGTTTCCTCCTCCTGGTGGCGCCGCCCCCACTTCTCCCGGCTTCGAGCGTCACCACCGCCTCCTGCTTCCCCTTTCCACCAGATCTGCCCCTCACCGTCGGACGCGGCAAATCGTCGACTCTCGCGGCAGCAAGCGGAAGGAGAAATTTCATTCGGACTGTTGCAATGGAGAGAACCGAAGGAAATGATTTAAATCCCAAAAGGGTTCCGCAAAACGATTCAATCATCGAAGCAACTGAAGAAAAGAAACAAGATTTCCCTTGTGTGGAAGTAAAGAAATCAGAAGTGAGTAATTGTCCGTACAATATCCAGGAGGTGGAAATTGACAAAATCGAGAGTGAGAAATTGAAGAGGCACAAGGTCTC…
R52	ContigMM200	protein	1202bp	CCCTAGTACCCTACCGCCCCTCCCCCAATTTCCGCTGCTGCCGTCCTCGACCTCGGGGTCTCCATCCTCGGACCCTTCCTTGCCGCCACCGGTGCCCATAGCCCCGAGCTCCCGGCCCCCTCCATCGCCTGCCTTCCCCGTCCCCTTAACGACCACCACATGGGCATCTTCGCTTGCCTGAATCCACGCCAACGCCAGTGAGCATATCCCAGATCCCCCTGACCCCCATCCGCTGCAAGCCTTCCCCGGTGCCGCAGCCGCCAACAGCTCCGTCCACCGAACCATCACTGACCCACCGCTACGCCCTCACGAAGAACCATGTGTGCGCCCTCCTCTTCCTTCTCTCTGGAAAGGATCTCGTCTCCAACAAGCTCGGCCACACCTCCAGCAATGGATCTA…
R53	NoContigMNoTE6683	two-component response regulator arr11	1950bp	CTGAGGATATTATTAGTAACGAGAATAGTAACGGGAGCCAAGCTGCATATGCTGGGAATACAAATGTCGAAGGTGCAGACGTCGACCAACCTCCAAAACCAAAATGCCAGAAGACGGGAGGAACTGAGGATGYCGCGAGCCACCCAGGCCCCACCTCCCTCAGTGCGTCGCCAAGAGCCGCCRACCTCTCCCCACCTCTTACCATAAATGCAACAACTTTGGCCAGTTCTCTCTCTCTCTCAACCTCACTTCTCTCTCGCCCTCAAGCACTGCTTCGCGCAGCCATGGAGAACCACCGCAACGATGCCTTCGCTTCCGGCGCTCCTTCCCTCGAGGGGATTAGGGTGGTCGCCGTGGATGAAGACCCCATCCACGTCGAAACCATGACCGAAACACAAA…
R54	mergeContigMNoTE8707_pf518_pt0	cysteine proteinase rd21a-like	2266bp	TATTCTTCTCAGTGGTTATAGAATTGCACTACTACTATCAATAGATCAATTTGTTCAGTTTTTCCTATAAATTCGACAGAGTAAGGTGAAGGCATTGAATTTAGTTCTCTACTTTTAGTCAACTGATTTTATCTCTATGTTAGAATCTCACATGCTTACTTATGGGTGACTTTCTCCCCTGCACAAGATTCTGAACGATCCACTCCTGTGCAAGCCCTCACATTCAGGTTATTTTTTACTCATCATCTGATCATCATGATGGCACATGTTGCACATCATGAATTAGTTAGACAGAGAAGATACCTTTATTTTTGACTGCCTCTTGAATGTTTCTAATATTGCTTGCAGAGAATATATCTAATATTGCTTGCAGAGAATTGTAAAATTTGTGTCTACATG…
R55	ContigMNoTE11432	f-box domain containing protein	1536bp	CCTAATCAGTCCACATAGCTGAAGATGCTTATGAATTCCCATTTCATCTTTTTCAACGTGAAAACAATATCCAATCCATCTGGGTGAAATGTGTTTCTTTAAAGCCACCTCACAACTTTTACGGATTCAAGAAGGTCACAAAGTTGACAATTAGTGCTGTGCGTATAATGGAAGATATGGGGAACTTGCTCTCAAACTGTCATGCTCTTAGGTTTTTGGACATCATTCGTTGCAAGTTTGGTAAACTAAAGCTGCATGGCACAGTTTCACCGCCTACAACATTTATGTGTTACAGTGTGTGAGATGCAAGCAATCGAGTTACATGCCACTGGTCTGCTGACATTTAAATACATAGGGCGCCCGCTGCCTATTGTATTCAAGGAATCCCGTAATCTTAAA…
R56	ContigMNoTE13278	Os10g0520400	1408bp	CCCACTCGCCTCAGACTCTTTTTTTATAGATCTGTAAAAAGCGAGTCCCCAAGAAACTGGCGGGGATGACCGGCGACTGCTGGTCCTCTCTCGCCTCCGATATGCTCGAACAGGTCTCTCGTCGTCTCTCCACCGACGCCGACCACCTCTGCACTCACCAGGTATGCTCCCACTGGAGAGCCTTCACATGCCTTCCGACCGCCTATCGCCCGTGGATCCTCACCCATCGCACGATGTGGAGCCGATTGGATGAGGATTACTCTTTGTGGCTCCTCCGTCGTGTTGAGCGGGTTGGAATTGGCGTTGGTCCTGCCGGCCTACCATACTGCCGCGGCGCATCTCGTGGTTGGCTCGCCCTCACTGACCACGCCAAGTCTCCCACGCGCCTTGTGCTGTGGG…
R57	CL1360Contig1_Under90	protein far1-related sequence 5	1665bp	GGAAGTAGAGGGAAGAACAGGCGACCGACGCGCTATGGAGTACCTCATGCGGCCAATCCGCAGATCCACTCTGCTTGAGGAGGTCAGAGCCGAAGGTTCGCCGGCGGATGGTACGAGGCGAACGGTGGCGCTGCACTCTGCATGTGGGCGCGGGTTTGACAGGCGATGGGCGGATCTGCGGCTCGTCAGGAGCGGCGGCAATGAGCGGTGAAGGGTGAATCTGCAGCGTGGCTCAAGCGGCAACAGTGAGAAGGGATAGCTCGCCTCCAACGTCGGAGCTGTCAACGGGGAAGATGAATCCCTGGTCTCCTGGTTGGAATAAGAGGGGAAAGTGGGGGTGTAAAACACCCGGTCCTGCCGCTGTGAGTGCTCTGCTCTGATAAGGCTCTTGTGCTCAAA…
R58	ContigMNoTE8766	upf0481 protein at3g47200-like	1750bp	TACTAGCTACAGATAAACTTAAATGGATCTATCTCGATTACATGCTTAAACTGAACATCAATAAAACATTGATTGATTACCTTAGTGCAATCCAGGAACTATACAAAAGAGGCAAGATTATGTTATTCCGAGGACATCGAAAATGGATAATGAGAGATTCTTGCAGATGCTAGTGCTTGATGGATGCTTCATTCTAGTGGGACTTGGAGGGACCAGCGAAATTGCAGCACGAATGCAGCAATTCTCCAGTTCTACTGGTAATTTGCAGGAAACAGCCACGGAAAGTGGACATGAACCTGGCAAACAAACTTATCGGTCTGAAAATAGTGATTCTACAAGCATCGAGAACATGGTTGCACATGATGATCAGAAGCAAAATGACGGAAATGATGAAGAGCA…
R59	NomergeContigMNoTE25824_pf0_pt813	hypothetical protein TRIUR3_34382	1364bp	GGGCCCGCCGTCCAGTTACGAATCAGACCCCCGGCGGCCGCGGATCTTAGAAAAGCCGTCACGGATCTTACAATCTTACAAATAGCGTGGCGGATCTTACAAAAGCCGCCGCCGGTGAAACTTCACCAGTCGGGCGCCGATCGCGTCCACGATCCGCCGATGAAGCTTCACCAGTCCGGCGCCGATCGCGTCCACGATCCGCCGGTGAATCTTCACTAGTCTGGCGCCGTTCTGCGGCATTTGTCGTTTTTGTACACCAGTGCAAGGTGTTGCCAATCCTAAGGTGTTGCCAATCCTAAGGTGACTATGGGGAATTCAAAAAGACAAAGCATCTGAACATCAAGCAAAAGAGGACGTAACTACACGTATCATGCAGTCTATATGCAATACTTTCATATC…
R60	ContigMNoTE14425	horma domain-containing protein	1680bp	ATTGCAAACCTGCTCCAGCGGTAGCAGCTGCTTCTTCCTCTCTGTCTTGCTACAAAACTAAACATGGAGGTGAAGGGAGCTGAGATTGTGGAGCAAGATTGGCCGTTGCTGGCAACGAATTTTCTTCGAACTGCTATATACAACATCAGCTACATGAGAGACATATTCCCCGAGGATTATTTCACCAATGTTCCAGAACTAGGGGTGATGAGTAAGTTGCTGATGCCCATAGATGCTGATTCTAGGAGGTTGATTGCCTGGGTCAATCAAGGCGTCTATGATGCCTTGCAAAAGAAATATCTTGAGACCGTACTGTTCTGCATACACGAGAAGGAGGAAGGCCCTGCGATTGATGAATATGCATTCACAGTTACCTATCCAAACTCAAATGGTGAGCAA…
R61	NoContigMNoTE18372	---NA---	1116 bp	GGGGACCGGAGCCCACGGAAGCAGATTGGCCCTATAGCTCCCGAGAGTAGTCATCTCGCAGAAAAAAGACCTAGGTTGGGAAGGATGTCTACTTCGCTGCTCCAATCCGCCGCCGGCGCGATCCGGCGGTCGATCCGACATCGCTCCTCTCTCCCATGGCTGGTTCGACCGGTCATGGAGAACCCGCTCCTCTTCAGCTCCGGTTCCGCTGGGAGGAAACAACCAAACAAGCACACTGAAAATTTTTACACCTTGAAACACAATAAGTTTTTAATGGAGGAGGAGAAGAAACTTCGCGAAGCCTTGGCCGTGACTCGCCAGAGCATCAATCATGAGTTGGAGAAGCAGTCCCGATTGCTTCAAGAACTTGAACTACATGATAAAAGATCTGAAGAAAAG…
R62	NoContigMNoTE8575	---NA---	1765bp	AGAACCAACGCACGCACGCACGCACACCCGACCCAACCTCTCTCCCTCTGTCGATTCCCCACCCACCACCGCCGCCGCCATCCAACCCCGGCGACCATGGCTCCGCCGCCGGCGAGCTGCCCGCGGATCCACTCCATCACCCCGCCGCCGGCGACTACCACCCTCTCCTTCTCTCCCTACGCGGTGGCGGTGGCGCTGGATCCAATCCAGCAGCGGCCTTGCTGCCGAGGGGAGGATCCGCTCTAGCATCTCCCAAGGCGCCGCCTTCGACCCCAGGCTAGCGCGGAGGGGAGGGGCCCGAAACCCCGTGGCTGGCTGGCTGGCTAGGGTTTCGGTCGCCTCCAACTCCGGCGGCCGGCGACTCCTGCACCGCACCGCTCCGTTTCCTTCCTCATCCTC…
R63	ContigMNoTE13351	---NA---	1403bp	ATGTTGTGCCGACGAGATCAACTTTGAAATTGATTTGTTTGGGCATGAAGTATGGATAAACATTGCTATTCAGTAGTGTTCATTTGGTTTGAGAAAGTTACTACTACAAAGGATGTCTGCGTGTTCATTTGGTTTGATAAAATCACTAGTACAGCAGATGTGTGTGTGTGTGTTGCTGCAGCTGGGACGTTGTCCAATTGTTTGCACTAGTGGTAGTACCACCAAGTTGGTAGTGATGGTGGCAATGTTGCTGGATTTGATGAATGATATTATTTGTTTATTCAGTTTGCCTGCTATATATGATTCTCAAGAGCTTCCCATTTTACGGTTATATTGTTTGTTGAAATCTGAAGTTTCAGGAAAGCATCTTCTTGAGATTGTACAAGCCTATTTTGCATG…
R64	NoContigMNoTE19542	---NA---	1340bp	TTCCATGTATGTACTATCATCTTCAGTTTTCCATTTGGTATGTACTGTCATCTTCAGTTTTCCATGTAATGTCATCTTTAGCTTGTTCATACATATTTTTCACATGTCTACGTCAGCTTGTTCATACTTATTTTTCTGGGTCTTTGTCACTGTCATTAACTCATGACATTAATTGTTACCTTGTTGTATTTTAATTCTAGCATTTGTCTAAAAAAATGCTAGTTTTTTTATTCTAGCCACTGAAACTTATTCATCCAGAAACGGTCTAGTCATTGAAACTTGTTCAAACCAAAAATGTTTCATTACATATTGTGCTATTTTTGTTGTTCCTAGCTACGATTTCTCAAGTGTAACATTGTTGGTTTTCTCTGTCAGGTCAAAATATGTTTGACGAAAGAT…
R65	NoContigMNoTE14500	---NA---	1329bp	GTGCATCATTGTTTGAAACCAATCTACCAGGTGCCAAGAACTTTGAGTCCGGCCCTCCTTGCCCAGCCGAGTCCCTCAGCAAGCTAGCTCACCTGGGGCTTTGTTCCATCACCAATGAACAGGAGTGGCCAGACAGGTCTGCAAAGTCAAGGCCATTGTGCTTGACATCCATGAGGGCAGATGTTCCTTCCTTTGCTGAAGGCCTGCAAATACCGCAGCGCCGTCCAAGGGCTGTGTTGCTTGACGCATTCCCATCGCAGCCTTCTCATTCCTATGGCAGCAGACCTCTTATGAAGTCCTCCAGAGGCATTTGCTTGCTGTCTCATTTTGTTTGTTCGCGTCGTTACAAATCTTCACCGATTATTGGACAGCGGATGTTCTCAAGTGATCAGGGAAAGG…
R66	NomergeContigMNoTE5774_pf507_pt0	---NA---	2574bp	GCTCTGCTCTGCTCCTCTTCTTCCACGGCGACTTGCCCGAGCTCGACGAGTCCAGCAGATATTCACCGAGAAGAAGACCATCTTCTCCATCGACGACATCATGGAGCTCATTGGTGATCAATCACTGTGTGGCACATGGCGGAGCTCGCGGCACTCGACCAAGGCCACCTAGGAGGGCTCTTGCGGTACCTACGAGCACCCGCCCGACGTTCTACAGAACCTAGACGGCAAGACTTGGGCACCAACAGGCACATCTTGGAGTTGGCCGCTGTCCAAGTCCTAGACCTCACCTTCCTTCTTCACACGCGCGCCGGTAAGGAGGAGAGAGCAAGGAAGGGGTCYTCTCTCGTGCTTCGTCTCGGCAATCTGACGCCGCTCTTCCGCCATTGATGAGCTCTT…
R67	ContigMNoTE18890	---NA---	1090bp	ATAACAGAGATGCATGTCTGATCCTAGCTTAATAGTGGGATGAGTCTGACAGAGAAGCAACGATGATGCATGATCCAGCAGAAAAGCAAGCAATGATGGGGCTGTTGAATTGAGTTGAGTGTATATAGACTAGCTACATACATGTGTGTCATTGATTGGTTGGTTGATAAATAAGGGTTCCCATCCTAACAATTCATTGTGTCATTCTGAACTGAAAAATAGAGGGGATATTGTTGTGCCTAGCGTGAAGCAGTTTTTGAGCTTCCAGGGAAGTGGTGGTGGTGGTGCCCCTGCAGCAGCAGGAACATAGTGCGACGACGACGCGAGCTCGGGCTGGTCTGGCGGCAAGCTGAGCTTCAAGTGGGAGGCCGGAAGCTGCTCGTCGGTGGTGTTCTTGCC…
R68	NoContigMNoTE12664	---NA---	1449bp	TCAAGGCACGGATAATATTTAACAACACTTACATGCCAAGTTAACTACAAATGGACAATAAAAAATAAGTAAGAGCCATAATCACTAATAGATCTATAGAACCAAGTGGCAAATAGTTCTGTTAAGAGAAATGGTGGTTAGGATGTGAGATAGGCGAAGGAGATAAGTTATTGTTCCTGGAAAACTACTTGCAAGAAAACTGCCATGGTTAAGAACTAATTATGTGTCATTTTTCTTATGTAAACATATACACCTATCTACGTGTGAGAATATACCTAATAGGAATACTAGATTATCAAGAACAGCCAAGTGTACTCTATATTACGAAAATATATTTTACAATGAATCTAATGAAACTAATTCTGTCGTGCAGATGTTGATATAGCTCCCTATAAATTT…
R69	ContigMNoTE3971	---NA---	2349bp	ATCTCTCTCAAGCACCATTAGAGTAGGGAAGAGTAGAGGGTCCTCCTTCTCTTCACCGGCCGGCCATGGCCATGGACATGGCTTGTATCCATGCCCTCCCACACGCAAGAAGGCGCAGAGCTTGCCATGGCTCTCTGCTCCGCCCCCCTTGGTAAGGCAAGGCAAGGTCGCTTCTGCTTCTTCTTCCTCTTCTTCTTCTTAAAAACAAGGACGTATGGTTTCCTGATGCGCAACTTCAAGTTCAAGTTGAAGATCCACGAAACAAGGGCGACACGATGAATATGCGTTTTCCGGGGGTGCCAGCGGTGAGAAGGCCTCGTTCGTCTCGTCGGCCATAAGCGGGCCGGGATGTAGACGGCCCCGTTTGCTCGGAGGGGCTCACAAGCCCAGCGCCATCCA…
R70	ContigMM588	---NA---	2069bp	TCACAGCCCTCTGATATTAGAGTAGGAATCAAATGAGTGAGCCTTAGAATTCCTCCCACCCAAATCACTGATTACATTCTTCATAAATTGTAGTATACGAAACAAGGTGTAACCAAATTCGACTAGAAATAGATAACTGGGCCTCCCAGGGAACATGATGAACATTGCGCCCTTGGGGATTTTTGTCTACACCTCCGTGCTCTGCTGTGGCGCTGGATGCATCACCATCAATTGGTCGAGATGATCATGAACATTGCGCTTGATTTAATGACTGATTTCTCTGAACTTTCTAAATGGTGGCCAGTGAAATCAATATTCCAAAAAGTGGCGGCAGAATTTCTGAGAAGATAACTGCAACTCAAAACAAACTTCTGTAGTAGATGTTGCCTGCTGGTGCAG…
R71	NoContigMNoTE8508	---NA---	1771bp	GGCTCACGCAACTATTCAGAGAGGACAGAGGAGATAACTACAGAAAACTGCAACTTTTTGTTCCTTCTTCAGAGAAGAGAGGACAACTTATTCAGTCAAGAATGAAAACTGCAGAAAACTAAAACTTGCCTTCTTCAGAAAACTCAAGGTTCTGAATCAAAAATATTAACCACTCTATCTATGCGTGTGTGCTGCGGCTACATATCCTACTTATAAAGTTTGCCAAAATGAGTCGCCGTGGCCTACTGTCACGACATGCCAACTCATACTTGTTCGCGAAAACCTTTTCTTCTTCTTGTTCCTTTACTTTGTAAAATGTTTAAACACGGTTGGTTTGCTCTCTCTGCTTTAAACTTGATTGGCCAAAGATTCTCTGTTTGTATGTATTTTAACTGCAAT…
R72	NoContigMNoTE18365	---NA---	1370bp	TCACCCCGTCCCTGTTTCCCTCGACCTGCTCCTGGTCGCGAGAGACAAAGAATGTTGTTTTGTAGGAGATGGCATGAGGAAACAAAGGGAGGGACGGGAAGGATTGAAAATCCAGAGAGGCGAAAGAGTACATTGACGGCATCGACAATACATACCCAGACCTAACAATTTAGCCTGCCAAGGCCCCGGGTTTAAATAAATTCGCACATCGCAAAACTACAAAAACATGATATAATTAACAGCTACACGTTCAACGGTTCAGTCATTATGCATGTTGATATATCACCATCGATCTACTAGTCATGCAAAGTTTGTTCTACGGATCAAGATACGCAGAGTGCACACCAGCAACAATAAGGTCTATAAAAATAAACAAAACTAAGCTTAATACATCCTGAC…
R73	NoContigMNoTE16528	---NA---	1551bp	TCCATGGTGCTGCCAGATCTCTGGCTCTAGAGGGGCACTTCTCTTCAATGCCTTGCCACTTCTGCAGGCAACGACATCTTCGTCATCAATCTTGACGACAACTCCGAGCATATGGAATGGACCATGAGGACCGGGAAGAAGCAAGGGACGCCCTCCCAGGCCAGCTGTAGCGTTGAAGGCCACCTTGAACTCCAGCAACACCTACCATGGAGTGGATCATGAGGCCAGGGAAGGAGTTGAGACGGACCTCGAAGCCACGAGGGGTTGGGGTCGGCGAGCCTCCGGCATTGAAGGCCAGCTTGAGCTGTAGCAATCTCACCTAACAGCAGCATCGACAAAACGATGGCCCCATCAGGTGATCCACAACAGCCAAACACCAGCACATCAGCAGTATAATAG…
R74	NoContigMNoTE20724	---NA---	1004bp	TATACAATCGATGGAGGTGCGGTGGTAGTGAGCTAAGGGGAAACGAGCGGTAGGCTTCTCGGCGGCGACAGCTTACGCAACTGAGGCGGGGAAGAGGAGCGTCCGCACGGCGAGGTAGTTAAGCCGCTCCGGCGTCGTCCGCTAGTGCGAACGCGGCGGAGAGGGACCCATCCGCGGGGCGAGGGAGCCAAGCTGCTCGCCGCCTACAGCTCGCGCGACCGCAGCAAGGGGCAGAGGCGCGTCCGCGTGGCGACGGAGCCAAGCCGCTCGCATCGACCATCGCGAGGTGAGTTCCTCTCTTTCGGCAATTTTTCCTATCCATCAGGGGATTTTGTTTCGATTGGTAGGCAATTCTGTAGGGGATTCATACATAACTAGGCAACCATGTGGATTCACGAG…
R75	NoContigMNoTE11284	---NA---	1635bp	TCATATGTCTCAGAAGATGTACAATATACACACAGATCACACGGTATTATCAAATATTATATGATGAATTAGGAACCATGCATAGTTGAACTAATCTTGTACAGGGAAGACCACAAGAATGAACTAGGCTGGAGTTGAGTGTCATCAATCAAGCAGTAAAACAGACCCAAGCAGTAAAACAAAGTTGAACTAGATATCACAGGTCTAAAAYAGCAGGGTCACCCCTTGGTTCCAAAATTACAGAATCTCTATCATGCTCCTACACAAGCATGAACGTAGGATCCCAGTCCAATGTTGTGGCGGCAACGAAAGCTAGGGCTGGCCTTTGCATGGCAGGTTAGTTCGCAACCAACCAGAATAGATACTATGCAAGAGTAGAGCGGTGAGAAACAGGGGAGA…
R76	NoContigMNoTE29025	---NA---	1350bp	TAACTACTGTCGACGACCCATCCATCATCATGGCCTCCGGCTTCACCACCACGACCTCCGTCCATCCTTCAATCAAACCGCAAGCTAACAAGAGCCCGCAAGCAGCAGAACGACGCCAACACAGCTTTTGGCGCATCATTGCACAAGCACAGGAACATAGCATGCCAAGTAACCTGCAGCTCGTCGGGAAGGGGTCATAGATGCTGCTGCTGCTGCAAACTCCGGTTTTCTATGGGAGGCTGAGGCACTGCGTCCAAGTCCAGCAAGAGGGTGCAGGTATATACCTCCGTTGGGACCTCGTCTATGAGATGCAGCTCATCAGGAAGGGGTCAGAGATGATGCTCCAGCTGCAAACTTCCAGTCTTCTATGGGACGCCGACGGACCGCATCGAAGGCCAG…
R77	NoContigMNoTE15047	---NA---	1678bp	GCTCCTTCTCTATTCCGGTGCCTCTGTGGCCAGCCATCGGGACGATGCCGACAGCCACAGGAAGGGCTCTCGAGGTCTGCTCCTTCTCCACCATGTGCCTGCTCTAACCCTGCCATGATTCAGTTTGGTACAGGACCATCGCCGATGCTGACGACAAGGCCTTCAGCGTGCCAGGTACCTTGGCGCTGCTGCTTCCGTGTGCCAGCCGCGGCGGTGCTATTCGGCATCGGCTACAAAAACAGACACGATGCAGACGACAAGGGGTTCATTGTGCCAGGCACCTCAGCCTAGCTGCTTCCATGCCGCGGTCGCAACAACATTGTTGTTCGGCATCCACTACAACCATGGTATGCCACGTAGCTGTTGAGCAGCGGAAGGATAGATTTGTCTCCTTCCTTG…
R78	NoContigMNoTE12633	---NA---	1452bp	TATTCAAAATAAAGTGCTCCATGGAGCTCGGTCTTCAAAATGCCCTACTCTATCTATATCTGCTATTGTTAATCTAGTGCTGCATATGGCGAGTACCTGTGTTGGATTTAGAGTATTGTGGTGTATGTTTCTCATCATTTCAGACTGCTGAAATTCGGAGAACACTGCATTTGTCTTGGTGTTTCGATTTGCCTTCCCTCTGCAAGGTCATTGTACCCACTTGCCTCTGAATTCTGCAAATTTTTGTAGCGGCTCTTGCGTTTTTCTCATTATGAACTTCCTTTCCATTTATTTGTGTTCTAGGAATAGTATGTAATATGATGTACTGTTGTCTAGTTAATCCGCCTTGGCCTTTTGAATCTTCTTTGACACGAAGTTCTCATTGTGATTTTATTTACT…
R79	ContigMNoTE19363	---NA---	1723bp	ATCGGCGTGCTGTTGGCCGGCTTTAGGTCGGCGCGGGAGATCCCATCAGCGGTACGCGATGCGCACGCCAGCGGTGCGGTGGCTCGGTCTGAGTTATGGCGTCGGCGGGCCAACGCATCGTTCTTCTGAAGAGTGGATCGCGGGAGACGACCTGCTCTGTTCTTCAATCGCGTTCTGGTGAAGGAATCGATCGCCGGAGGACGAACGAAGTGCTCTGTTCTCCAATCTTGAACATCGTATTGCTTTCAAGTTGATCAACCTCTGCTCTTTATTCATGGAAGAAGCGGCGGAGTGAGGACGACCTGCTCTCTTTCTCAATCTGTGCGAGAAAGAATCAACCGGTTGTAATTTGTCTATTGAGATGGAAGAAGAGGCTAACACATAGTACCGTGGTTTCAA…
R80	ContigMM541	---NA---	1171bp	AAGCATAGGAATTGTTTGCTATGTACTTTGCAGGCTGATTTCAAACACTGAAAGAAGATTTAGTTGATAGAATGTACCATAAAAACCTTACGCATCTTCTCTTTGTATATGTTTTCATCGCTTTCATGATTATCGGTTCCCACTAGTAATGTACACTTCAGGTTGTGGTGTTGATCCTTCAATGTTAAACTCTAAATATTTAACCAATGGCTAACCCTATAAACCTCTTCAAAAATGCATTGTTACTTTTTATGCTGAACTAACCTTATATAGTTTATGAACATATGTACATGCTGCTACAGAGCATAAAAAAGGGGAAATTACAAATTCGTTTGGTGACTGTTCTTGCATCAATAGTTTTGTGGTATAAAGTAGGAGCCAGCAGGCTCACTTGTAGTA…
R81	NoContigMNoTE16858	---NA---	1194bp	GAGCACATCATTCATGGAGAATTATTGCCATTTGAGCCAACAAAATAGCACACATTCATTCCACCAACCGATCCAGTATCTTGACATACCGAAAATACAATACTAACTTCCTCCCTGCCGCACAATATACAATCCAAAATTCACAATCCGACCCGACGGGAGAGAGAAGTAAAAATAAACACGAAAATGCAAGTCTGTAATCTTCAACATTAGCTCGCCGGGGTCTTCTTCTATTTCAACATACCGCGCTGACACTCAAACCATAAGATTGGGATATATCCACAGACGCCTCTCGGTCCATCGAGTGCAAACGTGGTTCTGGTTCGTCATGCCTACCTGTGCCTTGTAGATTGCTGAGATCCGTCGAGCGAATTCCCCCTGGCTTCAAAAAATAGAGCC…
R82	NoContigMNoTE14286	---NA---	1480bp	TCAACCTTATGTGGGGTTGGGGTATGGTGTTCTTTCACCTATAGATCTGATGGAGCTCAAGGTAGGGTGGGGATCTGATGGAGCTCGAGGTTGGGTGGTGTACGGTGTTCACAGATTCTCGATTGAGCATGAGGTGGGGTTGGGCATGGTGTTTTCAACTACAGATTCGATTGGTCTCGGAGGTGGGTGTGGGTTGTCTAATTTTGGGTCGCCACAATCTTCTACCCCGTTAGTGTTTTGAATGATGTGAAATCAGTCTTGTTTTTGGTTTGGTATATGCAATGCAGCGATGTCTTTCTTATATATTGAGAGTCAAAATGAATGTAGCATACTGAAATTTTTCTGTTGTTATTCAAAATTATAACTGTAAAATGCAGTGCGTTCGGCTAATACAGATAG…
R83	NoContigMNoTE15832	---NA---	1249bp	GGGGCTCCTCCTCCTCCCCTGCAAGCTCGGAATCGGAGGAACAATGGCTGCCGCGGCCCGCTCCGGCGGAGGGCTTTGCCGTTTCCTGAGCTCCCTCGCCGAGCTCACGAAGTTCGGGGTCGACGCCGTCGACCAGCCACGCCTTCTTCTACTTGCGAACTACCGGATTCGAGGCTCCGCCTCGGTCGCCAGCGATTCTTCCGCGCCCCAGGAGTCGTCGTCGTCGTCGGCGGCGGCCACCTCCACCTCTCTCGCAGACGGTCTGGCGCTCCTGCCATCCACCGCGCTGATGCTCTTCACGCCACAGGTGGCACCCACTCTGCACCGCAAGATCTTCGTGGTTTCTCTCTTCACCGGTGCCGCACCCGCACCCGGTGAGGTCGGGGTCCCTCTGCAGGC…
R84	NoContigMNoTE11689	---NA---	1517bp	TTTTTCCACAAACACGATTAGCATATACAGATGCAACTGCCTTTCTCCGCCCCCGCCTATTCCTCAACAACCTCAGATGACGCCAATTCTGCTTTTTGCGTCTCACCTCGCGCCCTTTTCACTGCCTATAAAAGACAGACTTTGTTTCCCGCATGTTATACACCCAGATCGCAAAGGGCTGGCTGTGATCCCCGTGACAGGCACTGGATGGGAGACGTTGACCTTGGATCTGAAGTTGGTCATCTTCAATAAGGCTCCACATCTCCTTCAGACTTTCCGTGCATCGTCTTCCCACCTTCAATCAGTCTTCCCATCTTCAATCAGGTTCCATGCCTTCACCATCCTACACAGCAGTACGAATTTGTATTTGTAAATATTTTCATGGTACTGTTGATTGAA…
R85	NoContigMNoTE6718	---NA---	1947bp	AAACACATACATATGCATCCCAGGAGGTAACATGAAAAGACAACCTTTCAAGGAGGGGCCAAAAGCTATATCATCAAGGGGAAACATTACACCACACTACCTCTCTTTCAAGTCAAGTAGCACACGTACAACAAATTGCAGCAAACAATTCCGTATTTCCATTCCTCACTAGTGTGCCTCACCAAGTAATTAGGGATTTCCCCCTCCTTTTTCTTGACAATCCATATCATCACACCATGTAGATCCAAACACTTCACTTCAGCCTAACAACCAACTCCAGCCATCCCTTCAACGTCGTATCAAGTTCTTCCCTCGGCGGCCTCCTTCAGCGTCGTATCAAGTTCTTCCCTCGCCGACCTCCAATAACCACAACTTCACATCCTTTTATTTTCTTTTCTC…
R86	ContigMM275	---NA---	1473bp	TACCCATCGATAAGTGACATCAGCAAAGCAAATGAGANGTTTTTACCAAGATGCGTATATTGAAATTACATCAGAACCCAACAAGAACATGTACAAAAACCAACGAAAAGGACGGAAAGGATTATCCCGTGTGTGTAATGACTCCCAAAGCCAGGGAGACTCTTTTACTTTTCTAGGAGGATACAGTACACTCAAACGTTCTATAGTCAGAAAGGATCCTCTATAGATACTGCATTTTTTTTCAAATAAGATGAGCTCTTCTAGTTCATCATACACACTTGAAAGCACAACCATGCTTAGCCCGAGTGCACACACAGCAGCAAGAAGAGCTAGTACAACCTGATGTTCATGTTAAATTAAAATTGCAGCAAGATGATTAATCAAGCTAAGACAAAGCAC…
R87	NoContigMNoTE17971	---NA---	1349bp	GATCTATGTTTATTTGGCTTGCCTAAAACCCGAATGGTCTGCCTTGACATGCCTATCGACAGTGAAAGATCATATAACCTTACCAAGTCGACACGTCTTTAAACGTCGAGCACCTCCTCAACCGAGAGACACAATGTTTGTTTTGATTGCACGATTCACGTTCTTCATTATATGCAAAGGCTGTGAGGCACAATACTTTGATTGCGTACTGCATATTCGGTAATTAGATGTTGCATTGCATTACCTGGCTGGACTATAATCACTGATCAGAGTTCATAGCAGTTTGGAAARYTTTAAATAGAATGGCTTGACTCTTAGTCTCGATATCTCTACCAGTAAATTACATTACATACATGCTAGAGATTTCGATGCGCAGTCAGATATGAATCATTATCCTTG…
R88	ContigMNoTE12725	---NA---	1445bp	TTTTGGATCAATCAAACTAATTCATATCCGACAATCCATATTACATCAAAGATCTGCCACACAAATTAACGTTCCAGATTAAATGTTCTGCCTGGCAGACTCTACGCACGTCCTCGCACCGCGCGATCCAACCCCAAGCAAATCGACCGCCGCACATCACGCCGCTAAACACACCATCCATGCCCCGACTGCGCCCCGCCTCCCTCCCCACCGCCCTGCTCCCCCTNTCCCCACGGACGCCCTCCTCGCCTCCACTGCCGCCCGCGCAACGGACGCCATCGTGGCGGTCGCCGATCTGCTCAAGACCCCAAAGCACGTCGCAAGGACCTGGAAGGCCACCACGGAGCTGACGCCGCTCCCTCCGGGCCTGCCGCACCAAGGAAAAGCGGATCGAGTTGG…
R89	ContigMM337	---NA---	1601bp	CCATCACCGACGAAGCTAAACAATGTTTTTAGCCCCAAGACATGAGCTCGTCAAACAAGACAAAATGGCTTGAGGCTAAAACCATTCAACAATCGACATTGGACCTAAGGTTTATATTCACTGGGACGCCAATCAACTACGTAACTGAAGAATTAAATGCTAACTCAACAGAGATAAATTTTGGTGGATGTGGGTATGCAGAGTAAACCAACAGCAAAAACATGCATTACAAAGTAAAGACCGGATCATGATCTAGATCGACCATGATCGCTACAGACCGGTGGGAGCTCGCTCCCCAACTCACCGAGTTTCAATTAAAMCTAGAAAGTGGAACCGMTGTGGCGGTTAATACAAGTTAGGAAGCCGTGGGCTMTCCAYCGTTGCCCGTCTACCGAGGTC…
R90	ContigMNoTE5954	---NA---	2045bp	CAACATAGCGCCTGGCTCCATGGATGAGGAGGAGTGACCGGGAGCCCAATCCCAAGCCGACGAGCACGACGAGGACATCATCAAGTCTGAGGACCTTGACCTCGACTCCCCGCACAAGGTCTTGGCTCTGCACCTCTCGACTAAGTCAAATCAATGAGGCAGCAGCAACTTGGGGTTTGAAGTGTCTTTGCCACGAATCAGCAGGTGCATCTCGTGGACGCAAAGGAGAATGGTGGTGCCTTATACCGGTCTGAGAAGCTGTCATTGTCCATGGAGCTCATGGCCACTTCCTCTTTGATTATTGACATATGGACTCCCCCTCGCCCATGGAGCTCTCTGGAATGTTCTTCCCAAGCATTGGAGATTTGACCAATCTCGAGACACAAAGAACAACATCAA…
R91	NoContigMNoTE13829	---NA---	1689bp	TCTCGCCTGCATGAGCTGGATGTCTGATTAGTCCGAGCGTAATGCCGTTTTAGATCTCGCCTTGATGAGCTGTGTGTCTGTTTAGTTCGAGCTCCCTCATAAACTGCCATGCCATGCCGTTCTAGAACTCGTCTCCATAAGTTGTGTCTGATTAGGCCGAGCCCCCTAATGAAGTGTCATGCCGTTTTAGATCTCGCCTCCATGATCATGTTATTGTACCTGTTTTAACTCGAGTTTAGCGCTTGCTCAGCGAATTCATGTCATTATACCTGTTTTAACTTGAGTTTAGCGCTTGCTCAGCAAAAATTACCAAGTGTCTGGTTTCATCTGATCTAATAGTATTGTAAGTTTGTCCTAATTCAGTCTATGATACTGTATCAGTTTGTTCCAATTCATGTC…
R92	NoContigMNoTE1420	---NA---	3213bp	GGGGGCAGCACACAGACCAACAAACCTTTTCCAGGGACATTATGTCGGTTTGGGAGAAGACATCGTACAAGCTAGATGTTGCTCGCATGATATACGAAGTAGGCGGACCACTTATCCATGAAGTTCTAGGGGAACAAGTTTCTCCATATTTAACGCCAAAGGGAGATCTGCATCCGTTTACTAGCACAAGTACGTGGCATGATGTTGCTCAAGAATGTGGATGGGAACCAGCAGATATCATAGATGGAGCCATAGAAGACTTCCGCTTTTTCACAAGGAAAGTTACTTGTTGGCACGTCGGGACCTTGGCGATATACAAGTTGTTGTTTGCTGTCTTCAGAGGGAAATTTATTGTTAGAGACCAATATCCATATGACCGGATAAATCGCTTTATGGATG…
R93	NoContigMNoTE2510	---NA---	2723bp	TACAGGGGGCAGCACACAGACCACAACACTCTGTCTGAGTATGAGTCCGTAAGGCTTAACTGTGTCTAACACAGTTTCGAATCCCGTGCTGAGTAGAAATAGACAGAGCAAGGACAGGATACGTCATGTCAGGGCAATATAGGCCGATCTTTGGCGAATCACACAAGGATGATCTCAAGACTGTGGACCCTTGGATGTATGAGAAACCTAATCCGCTTGAGCAAACTGGTGGGGACTGGTACAATATCTTATTATCTGCTTCACTCGGAAATAAGATAGTCCATGGTGTCAACACTGCGCCAACTATGGAGGTCTTGGGCAAGGCTCCTCCTAATACTGGTCATTTGTACGACCTGGGTCGCTTGACATGGGATACTAACACTTCCATGCATAGTAAGC…
R94	NoContigMNoTE3709	---NA---	2400bp	GGGAGAACCAGAAGAAATTCTTGTTCACTCTCCCTCCTCCCTTTCCTTGCTCACCGGGCCATTGCTATTTGTGCTTCTTGCCGAACACGTGTAGCCATGACTCAAACTCCACCACCTCACCAGCAACAACCGGGGTCACCAGCATCCTCAAGTGCATCATCAAACATCCGGTTTTCTCCATCCTATTCTGGGCTTGCAGTGTTAGGCCAAGGTCTTGATTTAGAAGAGAGCGTTACCATGAACTTCACCGGTAACAACCTCCATAGTGGCCAGCAGCGCCTTAGGAGTATTCTTGAGGCCAGGCGTACCTCTGCTACTACTCCTGCGCGAGCCATACAGCCTGAAATTGATTCATCAGGAGGAGTCATTACTGGTGAGCACAGGTTTATCTCAGATGAT…
R95	NoContigMNoTE7525	---NA---	2104bp	TTTGTCATCATATACCGACTAAAGAACGAGCTAGCATTCGTTTCATCCAAAAATAAGAGACATATTCATTCCATCAACAGCCAACCAATCTGTTTGGTATACCAAAAAATCTAGATTACATTGACCAACTAACTCCGGGCCACGCAAATACAATCCAAAGTGTACAACAGTACCACATGGCACTTCCAACACAAGACCAACATCACCATTCCATTCCAAACAATCAGGATTCGGTCGACACCAAGCGCAACAAGGCATTTTCCAGAGCATCTCCTCAGAATTGTGCCTAACCTTTTTCCTCAACATCTCTCTAGTCCCTTCCTAACAAAGCTCATGAACCAACTAACAACTATGTCGCCCCATCTCCATATTTTCTCTTTTTCGGCAAGGAGCCAACAT…
R96	NoCL1Contig1109_TC405011	---NA---	1873bp	GGGGTCGTGAGCGCCCGAGTTGAGTGGGTGGAGGTGGGACCTCCTTCCTTCCTTCCCGGCGAAGGCAGTCGCACGCCCACATGTGCACGCCTCCTCCTCTCCCTCCTTTCTCGCGCATCCGTTTCCGTCTCCACCTCTCCCGCACGGACCCCCACACGCCGCATTCTCCTCTCCCTCAGCGACGGCAGCCACCTTCTCCTCTTCCTCCTCTCTCTGCTTCTCTCCCCCATCTCTCAAGAAGGCGCACACGAGCAGCGATGGCGGCAGGAGGTGGGATGGATCAGATCGGCGGCTGGAAGTTTCTGGGGAGCATGAGGTAGATCGATTTTGTGACAGCGGAATCTGTGAGGGCACATCCTGGCAGAAGGCGGGCCGACTCGCCTCCTCGCCGTCATCACC…
R97	ContigMM498	---NA---	1817bp	GGTTCAGCTCATCATCCATCCATTTAATCACCTCTCCTCCGTCCCTCTTCACCTCACCATTCGCATATGTCTTTCTGTCCAAGATCAATGCGCCCAGGCTCAATTTGATGCCTTCTTTCCCAGAACCCCAGTAATGTCTCCTTCCATCTGCCGTGAAGCCAAATGATGATTTTTATTTTGTTTACGTATTAGGTGATTCATCATTCCTTCTGTTTTTGTGAGACGGTCTGCAACCAAAGATCCGTCCTTCTTACTGATTTTTTATGCCAATGTTATTCAACAATTGATGTCCACCACCAGCTCTTCCATACGTATATGTAGATGAACTCGCTGCATACATGTATCTACTGATCCACATGTTATAGGTATCTATCCATCCCTCCCTTGATCCGTTGATCT…
R98	NoContigMNoTE11357	---NA---	1541bp	ACATAAACAAAAAGGTATCAATTGTTTATGTTTTACCCTAACATTCTAAGTCGGAAAAAAACAACCGAAATAAACAGTTCCCACTAAAAGTAATCGAGGACCATCAAGAATCTTCATTCCCATTAAAGGAAAACAGCACCAAGCTCAGCGCCAACAGAGGAGGAGTTCACAAGCACAATGGCGCAGCCCGTCGGAGGAGTGGGTGCAGCTGCTCGAGGCCGTGGCAGAGGTAGAGGTGGGTTTGGGCGAGGATTTGTTCCTCGGAGCCATGCTCTTATGCCAGCTTTGACAGAGCGTATGCCGGGGTCATCAACAATAGACATAACCCAGTTTTCCTCGAGGACCTTCACAGGCACTATTGCTGTGGACATCCTTACCACTGAAGATCCAACATTTGCC…
R99	NomergeContigMNoTE16868_pf0_pt1192	---NA---	1532bp	AATCTCTTGTCTTACGCAGAAGCAATTTATATATGTTGGCAACATTACAGTACAAAAACCAGGGAATGTATAGCTGCCATAGAAGTGGCAATGCCTTGCCTTAACCGTAGGCAACAATTGGCAATTAAAAAAAGGCAGATTATAAGCTTTAAGTTTCTTAGCACAGCTAAGATTAACAATCGTTGGCTTATACTACAAAGGGACGACAAAAACAACAGCGTTCTTTGCTCAAAACCAAAAAGGAGAGGGAACCAAGATACCCAGGCCATTGAGCCAGTGAAAATAAGAACGCACAGTCACAGAGACCCAAGTGTTGGCGCTTTGCAGTGCCACTACAACACCATCTTCCACAAAACTGGTGACAACCCCCATCTTGTTGGCGCTGGAATCAAGGCGGTG…
R100	NoContigMNoTE17344	---NA---	1487bp	TTTGTGCACTTCAATGTTACGGATTGGTACTAATATATGTTAAGATTTATTTTAATTTAAAATTGACATGACCTCATAAGTATATAGTGTATTAGTAATTTTTTGAACTGACTTAGTCAATTGTACATGGTGTGGGCATTCTCTTTACTTTTTGGTAGATTAGCTGAATGACATAAAATAGGTCTTGGCCTGAAGGTAAACTTTTGGTTTCCAATTAAAGCATATTGTCTCTCCACCAAGTTTCGGTGATACCAAAAGACACGGTGGCTGGTTAAGTAATTCTAAGATCAGTTTGGCATATCATCTTTCCTCTATCCATAAAATAGCNGAAAAGAAAAATAATGCGTTTTAAGATTTTTCCTCCCTGCACACTATTCACTAACTAAGTAGATATATGAA…
R101	NoContigMNoTE18173	---NA---	1333bp	TTCTCTATCCCGTGGATTCCTCTGTCTCATGGACTCCTCGGTCCTCCTTTATCCCCGCCCTTCTCTATCCTGTGGATTCCTCTGTCTCATGGACTCCTCGGTCCTCCTTTATCCCGGTCACAACCTTTCGTCATGGATTAGTTGGCTCTCCCATCGTTATGTTTTCCCTACGAATTATAGCCGGAGCCCCCTCTTTTCACCTCAGCGACGTGCAGCAGCATAGCATCAATTCAAAGTTGGCAAGACAGCATGTCATCCGGCCTGCGCCGCCGTCGTCACCGGTCCAATCTAATGTTGTTCATGACCTCTTTTCTTGCATTTCCCCCAAAAGAGATGCCATTGCTTCTCCCATGTCGTTCTGATCTGTTTTCCCTAGATTGGATTCTTAAATAATACAAT…
R102	ContigMNoTE16232	---NA---	1227bp	CTCTCTCTTCTCCCCACGGGGGCAGCCCCCATTACAGCGATCGGCGATGGCTGATCGGGGGAGGCCGCCCCACCGGGGGAGCTCGTATCCGCCCCAATATCTTGCCCCACGAGATCCTGACCCTCTTCTCCCCCCAATTGCAGCGACCGGCTATGGAAGATTGGAGGAGGCCGCCCCACCGCGGCACCGCCGAACATAGATCCACCGCATCAACCCGTCCCTACGAGCACCCAGCTCTCTTTTCCCCCTGAGATCAGCAACGTCCCTCTGTTCCACTATATCATGCTTCACACTTGCAGAATGAAAACCGATGGGGAAGGCATGAGCTTTGTATCTATTTTAGAGTTTCTGAAGGTTACTCCAAAGAGCTTCCAACCTTATTCATAGAGAATACCAGAC…
R103	ContigMNoTE17572	---NA---	1157bp	GGGGTAAAACTTGTATTGGGTATTGGTTCTTATTTATTTAAGTAGTTCGTTATTCCTTCTATTCTTCTTTCTTCTTCTYGCGGCTCCATGCAAACTCATGAGCAGGCATGGATTCGATCGATCCCACGGTCGCCCCCCCCTCCCCCCCTACCATGGGTGGATCAGCGGCAACTGCAGGCTGGGAGGCGATTGCGTTCTCTGCAGCTCCATGGTGGCTTCGGATTCGATTGATCCCCTGTCATCTTCCTTGGGCGGATTTGGCGGCAACTGCCGGCTGGGGGTCATCCTCTTCTTCTCCGCCTGGATCACGCTCGCGGACTCGCGCCCCTCAACATAGCTGGTGCGGCCAGCTCCCAACAGAGGTAAGAAATCGGACGGCGGCACCGCACAATGACACAA…
R104	NoContigMNoTE19854	---NA---	1137bp	GGGGATGGCTGGGGGTGCCGGCAAGCCTAACGGTGGGTGGAGGTCGAGGCGGGAGCGCCGGCGGCCGCTGGCAGAGGAGGCAGACGGTTCGTCCTGGGTTGGAGAGCGGCAAGAGGAAGAAGTGGTTCAATTCAAGATCGTGGGGAGGAAGACGATGAACAATTTTCTTCAGGAGGTAGAAGGAGATCTAACCCTTCATTTTCCATCTAGCAGCTGGGAACAAATCTCCTGTACCAAAAAAACAAATCATGTTGACTCGGCCCCCAGCCACTTTCCCTTTTATAATCACCATTCGTATGAACAAGAAATGATGTCAACCATGAATATGCAACCTCTACTGTTTGAACTCTTCAAAAGAAAACAATTTCTATGCCGCTGCGGGAGCTGGAAGTTTGAAAG…
R105	NoContigMNoTE19030	---NA---	1134bp	TAGGTTTTCTTCTGAGAAACGATGACAGGTATCTTTGTTCGGGTGTACGTGTACTATTTATATATATGCCCAATAATCAACATGAGGTAAAGGGCAAAGAATCACGGTTCTTTCTATTTTTTGCAAAGATATCATTCCAGGCTAATCTTTGTATTTGTGTGATACGATTACGATATTCGTTGCAATCTCTACTCCGATTCGATCTCTACCTCGTTCGCCCCTCCTCCCATCCCACCTCTCGATCGATCAGCCTCGTCATCCCATCCCACCTCGTTACCCCCCTCCACCGTATTTTCTTTCAACCGAACCCCACCGANTTTTTCTGGTTTTTGTCAATCGTCTATACCACGTACCAGCCCTCCCCGGTATGCTCACTCTGATGAATCATCGACGAGGCCG…
R106	ContigMNoTE18823	---NA---	1093bp	TAGGGGGTCTTCTAAAACTGATGGGATGGTCTATTATTAAGAGTCGTATCCTCATCTCTTCTCTCTGCGGCTCCATGCAAACTCATGAGCAGGCATGGATTCGATCGATCCCAGGTCCGCCCCCCCCTCCCCCCTACCATGGGTGGATCAGCGGCAACTGCAGGCTGGAGGCGATTGCGTTCTCTGCAGCTCCATGGTGGCTTCGGATTCGATTGATCCCCTGTCATCTTCCTTGGGCGGATTTGGCGGCAACTGCCGGCTGGGGGTCATCCTCTTCTTCTCCGCCTGGATCACGCTCGCGGACTCGCGCCCCTCAACATAGCTGGTGCGGCCAGCTCCCAACAGAGATTCGCCGCAAGTTGCTCACAAATTTGCTACAGATAGTGAGGGCTATTTGTG…
R107	NoContigMNoTE20501	---NA---	1083bp	GGGGAGCCTACCCTCAGTGACATGTGGGTCTAACGGACGGCTGGCCCACATGTCACTGACCCAACTGTAGGTGCAGTTACGGCACCGAAAGCAGCGTCCCTTGCTGCTGCCCATCCCCCTCCTCCCAATCTGCCCTCAACGCAGCAGAGGTGGTGCCGCTCCGACGAGAGACGGCTTATAGGAGAGACGCGCGGAGGCCACGACCGAGGACCGGCAGATTCGTCGAGGTCGCGCCCGCCCAGGCATGCCTGGTGCTCGACGCCTCAAGCCGTCTTGCGTCTTGTCCACAAATTCACCCAGGCCGCCGACGTTGCGCCGCCCTGCGTCGTCGTCCTGGACGCGAGGAGGCGCCCCAACTTCCTATTACTCCGGCTGGCGGCAACCGCCACAGGGTCCGAA…
R108	NoContigMNoTE19143	---NA---	1078bp	GGGGAGGGCCCTCTTCCACACGTTTACTCCAGGAGGCCTTCTTCTTCCTCGACCGCATGTTTCCCAGTCGTTGCTCGTCCCAGCGCGGTGCGCTGCCTCTCCCGGCCACCGGCGCCACCACACACAATTGATGACTACCGTCCACCGCCACCGTTGCCGCACAGCCCCGCTCCAACATCGGTCGTGCTGCTTTGCAGGAGCGGCGGCGTTTGTTGTAAAYCAACATCCATGGAGATCCAACAACTAGTTGAGCGTGGGGTGGCTTTGTCCTGCGATRGAGCCTCGGCGCGTGCCTGCCGGCGATGCAGTGGAGCATCGCGTGCAGCAGCCGGTGCTGCGGTGAAGCTTCGCCGGCTCTGGACAACATCATGCACCGATGACGACCGCGACAAGGCGGAC…
R109	NoContigMNoTE22310	---NA---	1043bp	GGGGAAACCAAACGGAGCTACAGACGGATGGCCCTATTCCCCGGCCACGCACACTTTCTTTCCCGAGGCTGCCTGGCCCGTTCCACTCCCCGCACGCACTTCTCGCGCGCGCCGCGCGACTCGCCAGAGGTTGGCTCCATTTGAGGGATCAACCGCCGGCCGCCGCCGATCCGGTATTGCCATTGTTCTCGTGCTTGATACAGATCCGGAATCCTAATACGACTGGAGCTCCACTGCCAGGCGGATTATCGGTCCAGGTTCAGTTTCGCGCATAATTAATCTGCAGCGCCGCATACAAATCGATCCATCGATCTGTCCAACAACACCCACGTCAACTTTCTGAGGAATCCAAGATTTGTTAGAGCGCTTTGTTCATATAGGGATTCGTAGTCCGTACGC…
R110	NoContigMNoTE23107	---NA---	1022bp	GGGAGGTTTAGGTTTGCGAAAAAAGATGCCGTCGTTGTCTTCGTTGAGCTCAGGTCGCTAACCTGAGCGCCGGATCGATAACCTCCCATAAAAAAAGCGCACGGTCGGTGGGAGAGGGAAGGTCAACGCAATCGATTGAAGGTCATGGCTGTATCCAGCCGCTCCCGATTCGGGCTCCGTTACTGGTAGAAGGCCAACGGGACCGATCGAAGGTCATCACTCATCACTCGATCCGGCCACGCGCGATGCGGGGATCGCTGGATCTAGCCAACTCGGGCGAGCAGTTTGTGAGGGAACTCCAGCCAAGCAACGACTGCGTCGTCGTCGGCGGCGGCAACTGCTCTCTGGCGCCGCACTACGGCTGGCAGCCTCATCTTCCACATCAAGTAGTAATTGCTG…
R111	NoContigMNoTE20425	---NA---	1017bp	ATACATGCATTAGGGTCGAATCTCTACTCCTTTCGTCAAATAGCATTTCACCATGGAGAGTGGTTTTTCTTTGATTCCATGCACCCAGCCTAGAGCATTTACAGTCAGGCGCCTCAAAACCCCTCATACGCCCGGACAGTCCGCCACATCGGACTGAACCCAGGGACCCACATGGAAACACTCGAAAACCCATCCGTCTGATGGGCATCTTCTCCGATTCACGATGGTGCCGCATGGCGCCACTCGGACGCGTTGCTCGAGGGCCCTAGTCCTGTTATTTAAGCAGGATGTCGGCACCCAAATTCTATCCCGTCGCATTCCAATCCACTCGTTGTCTGCTAGCCATGCCCCGACGCCGGATCACTACGTGCACCATGTTCACGCCGGAGCGGCAGCTCG…
R112	NoContigMNoTE20726	---NA---	1004bp	AGTACAKGGGGCTCCACCTCTTGCCTCCTATTCTTCGTCGAACAACGCAGCCATGGCCGCAATCCAAGCGCTGCTGCAAGGCTCTACACGCTGGTGCATGCTACTGCTGCCATCACAGATGTGGATTGATGCTGTGAGGCGGCGGCGTGCTCAACACCGCGGTCGTTGTTGTGGTTCGTATTGCCGAGCGTCGCCGGCCGAGCTTTTTTGTCGGTGTAGCGCTGCTGTTGCGTAGAAAGGGGGAGGAGGGCCGGCCGCGAGGGTGCTGCAAAGGCAACGCCAACCTCTACGTYATCGCTGCTGCAAGCGCGTGTGAGCTGGCAACACCGCCTCGAGTCGCCGGTGCTGCCATGGAGCTCCTCCAGGCCACGTCGCTGCAGTGAGGCACCGCCGGGACCG…
a NA denotes a non-annotated sequence
